# Supplementary material for: Transcriptome Analysis to Identify Genes Related to Flowering Reversion in Tomato
Source: Int J Mol Sci. 2022 Aug 12;23(16):8992. doi: 10.3390/ijms23168992 (PMC9409316; doi:10.3390/ijms23168992)
Supplement: Supplementary file 1 [file ijms-23-08992-s001.zip › Table S1.xlsx]

## Sheet: Sheet1
Table S1. Primers used in this study
Gene_ID	Gene_name	Forward primer	Reverse primer	Product length
Solyc06g074060	CLE9	5'-AAAATCCGCAATGCTGCGTG-3'	5'-CCTGGGGAGACCTCCATGAT-3'	142
Solyc03g118160	FA	5'-AAGCGAGAGACAAAGGGAGC-3'	5'-AGGTCCTCTTCGTAGGGCAT-3'	176
Solyc01g067540	PUCHI	5'-GGACGGTTCCTTGGGGTTAG-3'	5'-GCGGCTCTATCGTAAGCCAA-3'	137
Solyc09g005070	UF	5'-GAGAGTTTACTCGTCAGCACCA-3'	5'-AGAACCACCGGGGACTAAAC-3'	133
Solyc11g071380	CLV3	5'-GTTTTAGAAAGGCAGTGGGCTG-3'	5'-CCAGCTGGAACTCCTCTTAGC-3'	104
Solyc01g091420	LOB30	5'-AAGGCTTGATGCGGTTCTCA-3'	5'-AGGGTTGTTAGGTGGGCTTG-3'	153
Solyc03g063100	SFT	5'-GATGCGAGCTTAGGCCTTCC-3'	5'-GGATCACTCGGACTTGGAGC-3'	121
Solyc02g077390	S-WOX9	5'-TGAGGTTGGGATAGGACCGT-3'	5'-TGACGTGCGAAGCAAGTAGT-3'	154
Solyc04g076280	SVP	5'-ACCTCCAAAGAAAGGGTGCT-3'	5'-TGATTGGCCCTCTTCCATCAC-3'	122
Solyc06g005060	EF1α	5'-AGCGTGGTTATGTTGCCTCA-3'	5'-TGGGCTTGGTGGGAATCATC-3'	267
