# Supplementary material for: Transcriptome Analysis to Identify Genes Related to Flowering Reversion in Tomato
Source: Int J Mol Sci. 2022 Aug 12;23(16):8992. doi: 10.3390/ijms23168992 (PMC9409316; doi:10.3390/ijms23168992)
Supplement: Supplementary file 1 [file ijms-23-08992-s001.zip › Table S2.xlsx]

## Sheet: Sheet1
Table S2. Statistical results of transcriptome sequencing data quality
Sample	Raw Reads	Clean Reads	Clean Bases	Q20 (%)	Q30 (%)	Clean Reads Ratio (%)	Total Mapping(%)	Uniquely Mapping(%)
	(M)	(M)	(Gb)
Early_116_1	45.57	44.02	6.6	97.58	93.54	96.59	95.17	92.31
Early_116_2	45.57	44.24	6.64	97.34	92.94	97.07	95.02	92.13
Early_116_3	45.57	44.29	6.64	97.31	92.85	97.18	95.3	92.58
Mid_116_1	45.57	44.12	6.62	97.41	93.13	96.81	95.43	92.55
Mid_116_2	45.57	44.45	6.67	97.42	93.15	97.54	95.58	92.6
Mid_116_3	45.57	44.41	6.66	97.46	93.25	97.46	95.14	91.81
Late_116_1	45.57	44.53	6.68	97.16	92.55	97.7	95.01	91.55
Late_116_2	45.57	44.39	6.66	97.38	93.06	97.41	94.87	91.7
Late_116_3	45.57	44.21	6.63	97.71	93.66	97	96.01	92.67
Early_117_1	45.57	44.19	6.63	97.65	93.51	96.96	95.68	92.18
Early_117_2	47.33	45.49	6.82	97.98	94.41	96.11	95.38	92.19
Early_117_3	45.57	44.23	6.63	97.64	93.51	97.04	95.41	92.1
Mid_117_1	45.57	44.19	6.63	97.65	93.51	96.96	95.07	92.1
Mid_117_2	45.57	44.21	6.63	97.8	93.92	97	96.01	93.25
Mid_117_3	45.57	44.38	6.66	97.6	93.39	97.39	95.4	92.58
Late_117_1	45.57	44.46	6.67	97.58	93.31	97.56	95.98	92.91
Late_117_2	45.57	44.14	6.62	97.73	93.76	96.86	95.69	92.79
Late_117_3	45.57	44.18	6.63	97.66	93.57	96.95	95.74	92.97
