# Supplementary material for: Transcriptome Analysis to Identify Genes Related to Flowering Reversion in Tomato
Source: Int J Mol Sci. 2022 Aug 12;23(16):8992. doi: 10.3390/ijms23168992 (PMC9409316; doi:10.3390/ijms23168992)
Supplement: Supplementary file 1 [file ijms-23-08992-s001.zip › Table S3.xlsx]

## Sheet: Sheet1
Table S3. Statistics of the number of genes detected in each group
Group	Known gene num	Known gene ratio
Early_116	24595	72.18
Mid_116	24395	71.59
Late_116	25439	74.66
Early_117	24250	71.17
Mid_117	24674	72.41
Late_117	24218	71.07
