# Supplementary material for: Transcriptome Analysis to Identify Genes Related to Flowering Reversion in Tomato
Source: Int J Mol Sci. 2022 Aug 12;23(16):8992. doi: 10.3390/ijms23168992 (PMC9409316; doi:10.3390/ijms23168992)
Supplement: Supplementary file 1 [file ijms-23-08992-s001.zip › Table S4.xlsx]

## Sheet: Table S4
Table S4. Screening and comparison of differential genes between different groups
Compare Group	Down	Up	Total
Early_116-vs-Mid_116	3	2	5
Early_116-vs-Late_116	741	2047	2788
Mid_116-vs-Late_116	852	2067	2919
Early_117-vs-Mid_117	4	22	26
Early_117-vs-Late_117	3	3	6
Mid_117-vs-Late_117	45	18	63
Early_116-vs-Early_117	77	33	110
Mid_116-vs-Mid_117	22	31	53
Late_116-vs-Late_117	2313	839	3152
