# Supplementary material for: Transcriptome Analysis to Identify Genes Related to Flowering Reversion in Tomato
Source: Int J Mol Sci. 2022 Aug 12;23(16):8992. doi: 10.3390/ijms23168992 (PMC9409316; doi:10.3390/ijms23168992)
Supplement: Supplementary file 1 [file ijms-23-08992-s001.zip › Table S5.xlsx]

## Sheet: Table S5
Table S5. The specific expression levels and details of DEGs
Gene ID	Early_116 Average FPKM	Mid_116 Average FPKM	Late_116 Average FPKM	Early_117 Average FPKM	Mid_117 Average FPKM	Late_117 Average FPKM	log2 (Early_117 / Early_116)	log2 (Mid_117 / Mid_116)	log2 (Late_117 / Late_116)	KEGG Pathway Desc	GeneBank Desc
Solyc00g011660.1	0.506667	0.256667	0.06	1.54667	0.893333	1.58667	1.73343	1.90453	4.63046		B3 domain-containing protein (AHRD V3.3 *** A0A1Q3DFU3_CEPFO)
Solyc00g500020.1	1.76667	1.68	0.473333	3.69	1.55333	2.82	1.12084	-0.14884	2.4078	00195///Photosynthesis	Cytochrome f (AHRD V3.3 *** A0A2G3ALJ3_CAPAN)
Solyc00g500021.1	6.22	7.01667	2.25333	8.45333	7.62667	12.2233	0.499572	0.0737619	2.29599	00195///Photosynthesis	Cytochrome b559 subunit alpha (AHRD V3.3 *** S8D1L1_9LAMI)
Solyc00g500024.1	6.76	7.20333	1.15	12.3067	6.70333	10.9833	0.913021	-0.141347	3.05253	00195///Photosynthesis	Photosystem II CP47 reaction center protein (AHRD V3.3 *** A0A1U8QCF6_CAPAN)
Solyc00g500027.1	8.45333	8.04333	1.84667	18.0467	8.68	14.22	1.13283	0.07221	2.73922	00195///Photosynthesis	Cytochrome b6 (AHRD V3.3 *** A0A125RTD6_9ASTR)
Solyc00g500028.1	2.96333	2.47333	0.33	4.71	2.04333	3.92667	0.680599	-0.372915	3.41236	00195///Photosynthesis	Cytochrome b6-f complex subunit 4 (AHRD V3.3 *** A0A2G2XBM1_CAPBA)
Solyc00g500031.1	1.20667	1.16333	0.273333	2.63667	1.18667	2.13333	1.19825	-0.083282	3.0213	03010///Ribosome	50S ribosomal protein L14, chloroplastic (AHRD V3.3 *** I6N992_DATST)
Solyc00g500032.1	7.99667	5.13333	1.30667	9.96	6.27667	9.66333	0.275763	0.284776	3.07131	03010///Ribosome	50S ribosomal protein L16, chloroplastic (AHRD V3.3 *-* A0A2G3BL23_CAPCH)
Solyc00g500034.1	8.04667	8.30333	1.42333	15.6	8.68	11.48	0.99589	0.0265255	2.82606	03010///Ribosome	30S ribosomal protein S3, chloroplastic (AHRD V3.3 *** I6N994_DATST)
Solyc00g500037.1	0.21	0.216667	0.05	0.513333	0.19	0.26	1.3452	-0.228059	2.24281	00195///Photosynthesis	Protein Ycf2 (AHRD V3.3 *** A0A1Z1GA65_LITCN)
Solyc00g500039.1	3.05333	3.83667	1.08	4.49	3.82667	7.05667	0.627289	-0.0748899	2.56333	00190///Oxidative phosphorylation	Ycf15 (AHRD V3.3 *-* A0A346JLD3_9ASTE)
Solyc00g500041.1	2.71667	2.09	0.416667	4.55	2.45	3.9	0.7803	0.200688	3.17052	00190///Oxidative phosphorylation	NAD(P)H-quinone oxidoreductase subunit 1, chloroplastic (AHRD V3.3 *** A0A2G2XBN0_CAPBA)
Solyc00g500044.1	3.05333	3.83667	1.08	4.49	3.82667	7.05667	0.627289	-0.0748899	2.56333	00190///Oxidative phosphorylation	30S ribosomal protein S2, chloroplastic (AHRD V3.3 *** I6N946_DATST)
Solyc00g500046.1	0.21	0.216667	0.05	0.513333	0.19	0.26	1.3452	-0.228059	2.24281	00195///Photosynthesis	Protein Ycf2 (AHRD V3.3 *** A0A1Z1GA65_LITCN)
Solyc00g500048.1	4.73333	4.22333	1.17667	6.88	3.94	7.93	0.579859	-0.126844	2.64946		Maturase K (AHRD V3.3 *** A0A2G3DGH8_CAPCH)
Solyc00g500051.1	0	0.486667	0.426667	1.46333	0.753333	1.38667	6.84696	0.560466	1.51732	03010///Ribosome	30S ribosomal protein S2, chloroplastic (AHRD V3.3 *** I6N946_DATST)
Solyc00g500054.1	5.07667	5.84667	1.18333	10.3367	5.21667	8.88333	1.07461	-0.197462	2.69565	00195///Photosynthesis	Photosystem II CP43 reaction center protein (AHRD V3.3 *** A0A078EKT7_BRANA)
Solyc00g500056.1	3.53333	4.03	0.566667	7.92	3.49667	6.48667	1.21762	-0.239838	3.29638	00195///Photosynthesis	DNA-directed RNA polymerase subunit alpha (AHRD V3.3 *-* A0A1U8QD90_CAPAN)
Solyc00g500057.1	4.01667	4.27333	0.516667	8.51333	3.80333	6.94333	1.13588	-0.20074	3.51259	00195///Photosynthesis	Photosystem I P700 chlorophyll a apoprotein A1 (AHRD V3.3 *** K4EPK3_DATST)
Solyc00g500067.1	1.76667	1.68	0.473333	3.69	1.55333	2.82	1.12084	-0.14884	2.4078	00195///Photosynthesis	NAD(P)H-quinone oxidoreductase subunit K, chloroplastic (AHRD V3.3 *** A0A1U8QCE3_CAPAN)
Solyc00g500068.1	6.22	7.01667	2.25333	8.45333	7.62667	12.2233	0.499572	0.0737619	2.29599	00195///Photosynthesis	Cytochrome b559 subunit alpha (AHRD V3.3 *** S8D1L1_9LAMI)
Solyc00g500071.1	6.76	7.20333	1.15	12.3067	6.70333	10.9833	0.913021	-0.141347	3.05253	00195///Photosynthesis	Photosystem II CP43 reaction center protein (AHRD V3.3 *** A0A078EKT7_BRANA)
Solyc00g500076.1	1.20667	1.16333	0.273333	2.63667	1.18667	2.13333	1.19825	-0.083282	3.0213	03010///Ribosome	50S ribosomal protein L14, chloroplastic (AHRD V3.3 *** I6N992_DATST)
Solyc00g500077.1	7.99667	5.13333	1.30667	9.96	6.27667	9.66333	0.275763	0.284776	3.07131	03010///Ribosome	50S ribosomal protein L16, chloroplastic (AHRD V3.3 *-* A0A2G3BL23_CAPCH)
Solyc00g500081.1	0.21	0.216667	0.05	0.513333	0.19	0.26	1.3452	-0.228059	2.24281	00195///Photosynthesis	Protein Ycf2 (AHRD V3.3 *** A0A1Z1GA65_LITCN)
Solyc00g500083.1	3.05333	3.83667	1.08	4.49	3.82667	7.05667	0.627289	-0.0748899	2.56333	00190///Oxidative phosphorylation	Ycf15 (AHRD V3.3 *-* A0A346JLD3_9ASTE)
Solyc00g500085.1	1.51	1.30333	0.22	3.23	1.74	2.82	1.11896	0.38407	3.48347		Cytochrome c biogenesis protein CcsA (AHRD V3.3 *** A0A1U8QCK2_CAPAN)
Solyc00g500092.1	0.163333	0.0933333	0	1.77	0.85	0.713333	3.44685	3.15724	5.58061		B3 domain-containing protein (AHRD V3.3 *** A0A2K3PAY3_TRIPR)
Solyc00g500128.1	0.21	0.216667	0.05	0.513333	0.19	0.26	1.3452	-0.228059	2.24281	00195///Photosynthesis	30S ribosomal protein S14, chloroplastic (AHRD V3.3 *-* A0A2G2X601_CAPBA)
Solyc00g500130.1	17.52	19.5367	3.57667	28.4	15.0267	24.89	0.735049	-0.411544	2.55828	00195///Photosynthesis	Photosystem II protein D1 (AHRD V3.3 *** A0A1U8QBZ9_CAPAN)
Solyc00g500131.1	4.73333	4.22333	1.17667	6.88	3.94	7.93	0.579859	-0.126844	2.64946		Maturase K (AHRD V3.3 *** A0A2G3DGH8_CAPCH)
Solyc00g500136.1	5.07667	5.84667	1.18333	10.3367	5.21667	8.88333	1.07461	-0.197462	2.69565	00195///Photosynthesis	Photosystem II CP43 reaction center protein (AHRD V3.3 *** A0A078EKT7_BRANA)
Solyc00g500138.1	3.53333	4.03	0.566667	7.92	3.49667	6.48667	1.21762	-0.239838	3.29638	00195///Photosynthesis	50S ribosomal protein L14, chloroplastic (AHRD V3.3 *** I6N992_DATST)
Solyc00g500140.1	0	15.2633	19.9933	0.52	0	0	2.47352	-21.7975	-22.329	00190///Oxidative phosphorylation+++00195///Photosynthesis	ATP synthase epsilon chain, chloroplastic (AHRD V3.3 *** A0A1U8QCD5_CAPAN)
Solyc00g500157.1	3.34	3.02	1.10333	4.77667	4.12	5.82333	0.558141	0.419303	2.24193	03020///RNA polymerase	Protein Ycf2 (AHRD V3.3 *-* A0A1W5PW46_9DIPS)
Solyc00g500158.1	3.64667	3.75333	0.54	8.57667	3.23667	4.65	1.25336	-0.24021	2.90541	00195///Photosynthesis	Cytochrome b6-f complex subunit 4 (AHRD V3.3 *** A0A2G2XBM1_CAPBA)
Solyc00g500186.1	0.03	0.326667	0	0.146667	0	0.403333	2.92316	-5.19152	5.2317	00190///Oxidative phosphorylation	Cytochrome c oxidase subunit 1 (AHRD V3.3 *** A0A2G2YXI2_CAPAN)
Solyc00g500191.1	0	2.73	2.06	5.89333	0	3.98333	21.0798	-22.171	0.868392		Protein TIC 214 (AHRD V3.3 *-* TI214_SOLTU)
Solyc00g500195.1	0.593333	0.843333	0.236667	1.45667	0.95	1.2	1.33192	0.137226	2.15362	00190///Oxidative phosphorylation	NAD(P)H-quinone oxidoreductase subunit 5, chloroplastic (AHRD V3.3 *** J7H711_CAPAN)
Solyc00g500198.1	0.21	0.216667	0.05	0.513333	0.19	0.26	1.3452	-0.228059	2.24281	00195///Photosynthesis	NAD(P)H-quinone oxidoreductase subunit 5, chloroplastic (AHRD V3.3 *** J7H711_CAPAN)
Solyc00g500200.1	17.52	19.5367	3.57667	28.4	15.0267	24.89	0.735049	-0.411544	2.55828	00195///Photosynthesis	Photosystem II protein D1 (AHRD V3.3 *** A0A1U8QBZ9_CAPAN)
Solyc00g500201.1	4.73333	4.22333	1.17667	6.88	3.94	7.93	0.579859	-0.126844	2.64946		Maturase K (AHRD V3.3 *** A0A2G3DGH8_CAPCH)
Solyc00g500206.1	5.07667	5.84667	1.18333	10.3367	5.21667	8.88333	1.07461	-0.197462	2.69565	00195///Photosynthesis	Photosystem II CP43 reaction center protein (AHRD V3.3 *** A0A078EKT7_BRANA)
Solyc00g500208.1	3.53333	4.03	0.566667	7.92	3.49667	6.48667	1.21762	-0.239838	3.29638	00195///Photosynthesis	Photosystem I P700 chlorophyll a apoprotein A2 (AHRD V3.3 *** I6N956_DATST)
Solyc00g500209.1	4.01667	4.27333	0.516667	8.51333	3.80333	6.94333	1.13588	-0.20074	3.51259	00195///Photosynthesis	Photosystem I P700 chlorophyll a apoprotein A1 (AHRD V3.3 *** K4EPK3_DATST)
Solyc00g500212.1	5.39	4.27333	1.63333	9.54667	7.57667	11.49	0.859816	0.813799	2.6531	03010///Ribosome	30S ribosomal protein S4, chloroplastic (AHRD V3.3 *** I6N958_DATST)
Solyc00g500221.1	0.663333	0.24	0.07	1.23	0.793333	1.35	0.920788	1.71152	4.16944		B3 domain-containing protein (AHRD V3.3 *-* A0A1Q3DFU3_CEPFO)
Solyc00g500268.1	1.24333	2.35667	0.173333	3.03333	1.73333	2.01667	1.32941	-0.468982	3.32939		Unknown protein
Solyc00g500290.1	1.58	1.51333	0.206667	3.03667	1.24667	1.77333	0.997611	-0.316	2.90776	03020///RNA polymerase	DNA-directed RNA polymerase subunit beta'' (AHRD V3.3 *** A0A1U8QCC7_CAPAN)
Solyc00g500294.1	5.96667	6.04333	2.12333	9.34667	10.0233	13.8567	0.676468	0.695732	2.5602		Unknown protein
Solyc00g500295.1	4.73333	4.22333	1.17667	6.88	3.94	7.93	0.579859	-0.126844	2.64946		Maturase K (AHRD V3.3 *** A0A2G3DGH8_CAPCH)
Solyc00g500296.1	17.52	19.5367	3.57667	28.4	15.0267	24.89	0.735049	-0.411544	2.55828	00195///Photosynthesis	Photosystem II protein D1 (AHRD V3.3 *** A0A1U8QBZ9_CAPAN)
Solyc00g500301.1	3.05333	3.83667	1.08	4.49	3.82667	7.05667	0.627289	-0.0748899	2.56333	00190///Oxidative phosphorylation	Ycf15 (AHRD V3.3 *-* A0A346JLD3_9ASTE)
Solyc00g500323.1	0.873333	3.38	0.416667	2.76	3.58	8.43	1.74308	0.029192	4.23131	00190///Oxidative phosphorylation+++00195///Photosynthesis	ATP synthase subunit alpha, chloroplastic (AHRD V3.3 *** I6N942_DATST)
Solyc00g500325.1	3.05333	3.83667	1.08	4.49	3.82667	7.05667	0.627289	-0.0748899	2.56333	00190///Oxidative phosphorylation	Ycf15 (AHRD V3.3 *-* A0A346JLD3_9ASTE)
Solyc00g500327.1	0.21	0.216667	0.05	0.513333	0.19	0.26	1.3452	-0.228059	2.24281	00195///Photosynthesis	Protein Ycf2 (AHRD V3.3 *** A0A1Z1GA65_LITCN)
Solyc00g500329.1	17.52	19.5367	3.57667	28.4	15.0267	24.89	0.735049	-0.411544	2.55828	00195///Photosynthesis	Photosystem II protein D1 (AHRD V3.3 *** A0A1U8QBZ9_CAPAN)
Solyc00g500330.1	4.73333	4.22333	1.17667	6.88	3.94	7.93	0.579859	-0.126844	2.64946		Maturase K (AHRD V3.3 *** A0A2G3DGH8_CAPCH)
Solyc00g500332.1	3.11667	3.43	1.04	12.75	1.98333	0.00333333	2.09245	-0.800118	-7.18098	00190///Oxidative phosphorylation+++00195///Photosynthesis	ATP synthase subunit alpha, chloroplastic (AHRD V3.3 *** I6N942_DATST)
Solyc00g500349.1	0.03	0.326667	0	0.146667	0	0.403333	2.92316	-5.19152	5.2317	00190///Oxidative phosphorylation	Cytochrome c oxidase subunit 1 (AHRD V3.3 *** A0A2G2YXI2_CAPAN)
Solyc01g005050.4	0	0.0433333	44.24	0	0.0433333	0		-0.0301154	-11.0737		CASP-like protein (AHRD V3.3 --* A0A2G3CF58_CAPCH)
Solyc01g005110.3	27.0667	30.4133	86.84	26.7	31.86	24.9333	-0.00235542	0.0307293	-2.0353	00510///N-Glycan biosynthesis	Dolichol-phosphate mannosyltransferase-related protein (AHRD V3.3 *** A0A2U1LCX2_ARTAN)
Solyc01g005220.3	0.186667	0.196667	1.04667	0.223333	0.12	0.213333	0.289113	-0.768489	-2.46115		MACPF domain-containing protein (AHRD V3.3 *** A0A2G3AYJ5_CAPCH)
Solyc01g005310.3	0.0433333	0.04	60.0767	0.01	0	0	-1.9148	-2.88154	-13.6057	04144///Endocytosis	Dynamin (AHRD V3.3 *** E5GB64_CUCME)
Solyc01g005360.4	0.263333	0.13	98.9967	0.08	0.0266667	0.106667	-1.72036	-2.2229	-10.1727		S-adenosyl-L-methionine-dependent methyltransferases superfamily protein (AHRD V3.3 *** A0A2U1QHF5_ARTAN)
Solyc01g005400.3	2.09	1.66667	7.47667	1.13333	1.53667	1.28	-0.849156	-0.156245	-2.73753	00073///Cutin, suberine and wax biosynthesis	Caleosin (AHRD V3.3 *** A0A200QL80_9MAGN)
Solyc01g005430.3	5.71333	8.30667	21.33	2.74667	5.95333	2.48333	-1.03348	-0.535134	-3.34792	04141///Protein processing in endoplasmic reticulum	Plant ubx domain-containing protein 2 (AHRD V3.3 *** A0A1J6HWL3_NICAT)
Solyc01g005470.3	4.20667	4.01333	32.4933	2.00333	3.87	1.58333	-1.05472	-0.0901337	-4.56984		protein PLANT CADMIUM RESISTANCE 2-like (AHRD V3.3 *** A0A1U8ETE7_CAPAN)
Solyc01g005510.3	0.06	0.07	1828.19	0.04	0.133333	0.03	-0.591422	0.86047	-16.114	00053///Ascorbate and aldarate metabolism	L-ascorbate oxidase homolog (AHRD V3.3 *** Q6UN75_TOBAC)
Solyc01g005650.3	0	0	0.926667	0	0	0			-6.94228		RBR-type E3 ubiquitin transferase (AHRD V3.3 *** A0A2G2W4Q8_CAPBA)
Solyc01g005720.3	1.11	1.03667	4.60667	0.32	0.343333	0.466667	-1.7423	-1.60577	-3.46626		NL0D (AHRD V3.3 *** Q9ZS82_SOLLC)
Solyc01g005760.3	1.93333	0.976667	5.67	0.8	1.38	1.36667	-1.22883	0.488245	-2.19825		NL0D (AHRD V3.3 *** Q9ZS82_SOLLC)
Solyc01g005780.1	0.27	0.26	0.79	0.133333	0.213333	0.106667	-1.1202	-0.322907	-3.02105		NL0E (AHRD V3.3 *** Q9ZS81_SOLLC)
Solyc01g005870.3	4.11667	2.49667	21.2133	0.676667	1.20667	1.56667	-2.5701	-1.06862	-3.9064		Cf-like protein (AHRD V3.3 *** A0A140GMU3_SOLLC)
Solyc01g006100.4	44.6033	40.5067	12.3933	60.6167	47.81	61.06	0.475145	0.214208	2.15362	00270///Cysteine and methionine metabolism	cytosine-5 DNA methyltransferase1L
Solyc01g006290.4	0.24	0.216667	19.13	0.683333	0.16	0.396667	1.56639	-0.495844	-5.85178	00940///Phenylpropanoid biosynthesis	Peroxidase (AHRD V3.3 *** K4ASJ5_SOLLC)
Solyc01g006440.2	0.0366667	0.0833333	9.56	0.06	0.0233333	0.05	0.750236	-1.82719	-7.8351		Protein NRT1/ PTR FAMILY 7.1 (AHRD V3.3 *** A0A1U8GXZ4_CAPAN)
Solyc01g006460.3	0	0.0233333	0.36	0	0	0		-0.991896	-5.02976		Non-structural maintenance of chromosomes element 4-like protein B (AHRD V3.3 *** A0A2G3DE98_CAPCH)
Solyc01g006540.4	21.6667	15.0733	40.4333	9.28	4.97667	7.43333	-1.17984	-1.62178	-2.57953	00591///Linoleic acid metabolism+++00592///alpha-Linolenic acid metabolism	lipoxygenase C
Solyc01g006550.3	0.43	0.193333	1.68667	0.0233333	0.0933333	0.0766667	-4.64089	-1.02593	-4.90806		Receptor-like protein Cf-9 homolog (AHRD V3.3 *** CF0_SOLLC)
Solyc01g006580.4	0.0833333	0.1	0	1.42667	5.17667	0.876667	4.08668	5.63147	6.33277		2-oxoglutarate (2OG) and Fe(II)-dependent oxygenase superfamily protein (AHRD V3.3 *** A0A2U1LXD5_ARTAN)
Solyc01g006620.3	0.01	0.03	0.17	0	0.01	0	-0.955823	-1.51131	-5.22749	00270///Cysteine and methionine metabolism+++00450///Selenocompound metabolism+++01230///Biosynthesis of amino acids	C2 calcium/lipid-binding plant phosphoribosyltransferase family protein (AHRD V3.3 *** A0A061DXG0_THECC)
Solyc01g006730.4	1.01667	1.55333	8.2	0.553333	1.36	0.56	-0.847467	-0.254403	-4.11914	04626///Plant-pathogen interaction	Calcium-dependent protein kinase (AHRD V3.3 *** B8QUH1_GOSHI)
Solyc01g006750.2	0.0766667	0	177.72	0	0	0	-0.955823		-12.3011		Unknown protein
Solyc01g006790.3	13.9967	10.9933	34.2967	11.3167	11.4367	8.8	-0.287617	0.0181917	-2.21365		hypothetical protein (AHRD V3.3 *-* AT2G27180.1)
Solyc01g006840.3	0.0233333	0.0666667	0.553333	0	0.113333	0.01	-1.87509	0.650344	-5.59986	04626///Plant-pathogen interaction	Calcium-dependent protein kinase (AHRD V3.3 *** B8QUH1_GOSHI)
Solyc01g007170.4	9.19667	9.29667	1.67333	11.2467	8.64667	10.99	0.320353	-0.123666	2.57383	00270///Cysteine and methionine metabolism+++00450///Selenocompound metabolism+++01230///Biosynthesis of amino acids	C2 calcium/lipid-binding plant phosphoribosyltransferase family protein (AHRD V3.3 *** A0A061F065_THECC)
Solyc01g007220.4	8.02667	9.85	114.2	7.08	14.4533	7.08333	-0.158649	0.5115	-4.24249		Late embryogenesis abundant (LEA) hydroxyproline-rich glycoprotein family (AHRD V3.3 *** Q9SVC8_ARATH)
Solyc01g007800.3	19.04	21.1167	4.98	23.68	20.6133	30.4533	0.339391	-0.0664386	2.4586	00970///Aminoacyl-tRNA biosynthesis	ovate family protein 2
Solyc01g007950.4	4.60333	3.65	25.7467	4.03667	3.87	4.24333	-0.171708	0.0644076	-2.81657	00940///Phenylpropanoid biosynthesis	Peroxidase (AHRD V3.3 *** K4ASZ3_SOLLC)
Solyc01g008040.1	0.116667	0.07	2.22667	0	0.0233333	0.0233333	-3.17746	-1.53561	-6.77527		F-box protein (AHRD V3.3 *** A0A2K3P6V3_TRIPR)
Solyc01g008050.4	0.0333333	0.05	30.8833	0.0166667	0.0333333	0.0166667	-0.8926	-0.619663	-11.0162		TRICHOME BIREFRINGENCE-LIKE 27 (AHRD V3.3 *** A0A2U1P3B7_ARTAN)
Solyc01g008240.4	0.0333333	0.02	824.36	0.01	0.0666667	0.01	-1.48863	1.5762	-16.3083		Sugar transporter protein 9
Solyc01g008440.3	6.85667	6.85667	27.1133	6.85	7.49333	6.30667	0.0273334	0.0980275	-2.34026	04626///Plant-pathogen interaction	Calcium-dependent protein kinase (AHRD V3.3 *** B2KTB2_WHEAT)
Solyc01g008610.4	0.0233333	0.0733333	159.373	0	0	0.0233333	-0.955823	-2.44704	-12.815	00500///Starch and sucrose metabolism	Glucan endo-1,3-beta-glucosidase (AHRD V3.3 *** E13D_TOBAC)
Solyc01g008680.4	0.4	0.503333	23.51	0.443333	0.453333	0.3	0.163753	-0.193159	-6.55083		S2 self-incompatibility locus-linked pollen 3.2 protein (AHRD V3.3 *** Q7XAE8_PETIN)
Solyc01g008740.2	0.0266667	0	7.98667	0	0	0	-1.87509		-10.2806	04626///Plant-pathogen interaction	Calcium-dependent protein kinase (AHRD V3.3 *** B2KTB3_WHEAT)
Solyc01g009020.4	69.7333	75.4833	149.727	55.5467	66.7067	42.7767	-0.315356	-0.22048	-2.01248		Cysteine proteinase inhibitor (AHRD V3.3 *** A0A059TCI1_TOBAC)
Solyc01g009040.4	87.5667	110.663	13.7433	77.8533	109.75	78.66	-0.143488	-0.0601069	2.37797		cyclinB1_4
Solyc01g009190.3	23.8933	23.49	0.196667	21.7767	25.0433	14.6867	-0.109239	0.0613995	5.99848	00270///Cysteine and methionine metabolism+++00450///Selenocompound metabolism+++01230///Biosynthesis of amino acids	Double-stranded RNA-binding protein 1 (AHRD V3.3 *** A0A2G2XPP0_CAPBA)
Solyc01g009240.4	14.8567	8.36	82.06	3.30333	6.81667	5.61	-2.16052	-0.344276	-4.11483	00460///Cyanoamino acid metabolism+++00500///Starch and sucrose metabolism+++00940///Phenylpropanoid biosynthesis	Glycosyl hydrolase family protein (AHRD V3.3 *** A0A2U1QCD6_ARTAN)
Solyc01g009270.1	0.0166667	0	0.873333	0.0666667	0.0333333	0.0166667	1.89024	1.83616	-5.81721		protein FAF-like, chloroplastic (AHRD V3.3 *** A0A2I4H6U5_9ROSI)
Solyc01g009340.4	39.9033	35.5833	7.39667	33.9433	34.6167	33.1833	-0.208396	-0.0764319	2.02278		SUN-domain protein2
Solyc01g009480.4	0.06	0.136667	0.756667	0.0366667	0.04	0.08	-0.552277	-1.81643	-3.40011		Alpha/beta-Hydrolases superfamily protein (AHRD V3.3 *** F4J341_ARATH)
Solyc01g009590.3	5865.17	15206.4	4.82	200.97	9210.31	580.743	-4.86363	-0.800506	6.94088		Stamen-specific protein FIL1 (AHRD V3.3 *** A0A2G3AJI0_CAPAN)
Solyc01g009600.4	0	0.02	2.64333	0	0.0333333	0		0.512871	-8.93964		S-adenosyl-L-methionine-dependent methyltransferases superfamily protein (AHRD V3.3 *** A0A2U1NM08_ARTAN)
Solyc01g009670.4	6.31667	10.3833	1.57	6.17	6.01	10.3967	-0.00892952	-0.835133	2.57268		Poly(A) polymerase I (AHRD V3.3 *** A0A1J3JYV1_NOCCA)
Solyc01g009690.3	0.39	0.273333	1.79	0.06	0.02	0.06	-2.68721	-4.00647	-5.04442		SC0A (AHRD V3.3 *** Q9ZS79_SOLLC)
Solyc01g009700.3	0.103333	0.08	0.556667	0.05	0.0333333	0.0433333	-0.976217	-1.25602	-3.76488	04016///MAPK signaling pathway - plant+++04626///Plant-pathogen interaction	NL0E (AHRD V3.3 *** Q9ZS81_SOLLC)
Solyc01g009870.3	0.15	0.133333	8.58667	0.0433333	0.223333	0.0566667	-1.71412	0.668459	-7.43749	00564///Glycerophospholipid metabolism	Glycerophosphodiester phosphodiesterase (AHRD V3.3 *** B6T3E4_MAIZE)
Solyc01g009920.3	0.216667	0.596667	1.89333	0	0.0933333	0	-5.39991	-2.75133	-8.70613		Histidine kinase-, DNA gyrase B-, and HSP90-like ATPase family protein (AHRD V3.3 *** A0A1P8BEQ3_ARATH)
Solyc01g010020.3	2.21667	2.08	9.97	2.97667	2.37	2.77667	0.458165	0.161063	-2.06955	04626///Plant-pathogen interaction	Calmodulin (AHRD V3.3 *** B6SJJ2_MAIZE)
Solyc01g010065.1	0	0	2.62333	0	0	0			-7.30686	00520///Amino sugar and nucleotide sugar metabolism	Serine/threonine-protein phosphatase 7 long form-like protein (AHRD V3.3 *-* A0A1J3IZ43_NOCCA)
Solyc01g010240.3	43.5267	32.87	1.92667	74.5533	52.4833	55.0233	0.790366	0.643311	4.81554		CRABS CLAW a
Solyc01g010280.3	0.176667	0.213333	1.99	0.0966667	0.1	0.0766667	-0.865894	-1.17465	-4.97817		suppressor SRP40-like protein (AHRD V3.3 *-* AT2G03630.1)
Solyc01g010350.4	0.07	0.0166667	7.21667	0.0333333	0.103333	0.07	-0.961262	2.457	-6.81252		triose phosphate/phosphate translocator, chloroplastic-like (AHRD V3.3 *** A0A2I4H880_9ROSI)
Solyc01g010360.3	0	0.0466667	207.713	0	0.0233333	0.0233333		-0.902777	-13.223	04011///MAPK signaling pathway - yeast	14-3-3 protein (AHRD V3.3 *** A0A200R871_9MAGN)
Solyc01g010390.3	7.15667	6.60333	66.0533	6.72667	6.29667	6.42	-0.0545411	-0.100645	-3.40941	00460///Cyanoamino acid metabolism+++00500///Starch and sucrose metabolism+++00940///Phenylpropanoid biosynthesis	Beta-glucosidase 34 (AHRD V3.3 *** A0A2G3DFM9_CAPCH)
Solyc01g010410.3	0.103333	0.133333	2.35333	0.0733333	0.13	0.116667	-0.447178	-0.0219204	-4.59059		Zinc finger protein (AHRD V3.3 *** A0A200PRD7_9MAGN)
Solyc01g010430.4	2.89	2.14667	12.42	1.73	2.67333	1.59333	-0.721645	0.285001	-3.17763		Actin cross-linking protein, putative (DUF569) (AHRD V3.3 *** Q8GXC9_ARATH)
Solyc01g010480.3	1.14333	0.91	4.79	1.26667	0.996667	0.66	0.184734	0.0983931	-3.07473		Protein TWIN LOV 1 (AHRD V3.3 *** A0A2G3AIG6_CAPAN)
Solyc01g010500.3	0.02	0.06	13.25	0	0	0	-0.955823	-2.44696	-10.4554	04016///MAPK signaling pathway - plant+++04075///Plant hormone signal transduction	EIN3-binding F-box protein 1 (AHRD V3.3 *-* A0A2G2WKD4_CAPBA)
Solyc01g010600.4	3.25667	2.73333	10.53	3.12	3.93	3.1	-0.0433042	0.491192	-2.006		Homeobox-leucine zipper protein HOX21 (AHRD V3.3 *** A0A1U8ELC5_CAPAN)
Solyc01g010700.3	5.69667	5.19	31.39	5.37333	5.58	7.64667	-0.0519928	0.0838523	-2.27504		SNF1-related protein kinase regulatory subunit gamma-1-like (AHRD V3.3 *** A0A2G3DFN0_CAPCH)
Solyc01g011050.3	0.0333333	0.05	1307.39	0.0166667	0.153333	0.0333333	-0.913309	1.57954	-15.4643	04016///MAPK signaling pathway - plant+++04626///Plant-pathogen interaction	leucine rich repeat protein
Solyc01g011390.2	0	0	1.92	0	0.0333333	0		0.931657	-6.96183		basic-leucine zipper transcription factor A (AHRD V3.3 *-* XP_021809091.1)
Solyc01g011430.4	3.71333	2.58	0.436667	2.43333	2.69333	2.15667	-0.573764	0.0293463	2.13844	00073///Cutin, suberine and wax biosynthesis	O-acyltransferase WSD1-like (AHRD V3.3 *** A0A2I4EG31_9ROSI)
Solyc01g011510.4	8.56	7.55667	51.8633	8.25333	5.62333	10.7367	-0.014812	-0.453756	-2.49272	00010///Glycolysis / Gluconeogenesis+++00053///Ascorbate and aldarate metabolism+++00071///Fatty acid degradation+++00280///Valine, leucine and isoleucine degradation+++00310///Lysine degradation+++00330///Arginine and proline metabolism+++00340///Histidine metabolism+++00380///Tryptophan metabolism+++00410///beta-Alanine metabolism+++00561///Glycerolipid metabolism+++00620///Pyruvate metabolism+…	Aldehyde dehydrogenase (AHRD V3.3 *** A0A200Q0A3_9MAGN)
Solyc01g014320.4	0.0666667	0.0666667	2.10667	0.14	0.136667	0.17	1.01891	0.982958	-3.81147		S-adenosyl-L-methionine-dependent methyltransferases superfamily protein (AHRD V3.3 *** A0A2U1QHF5_ARTAN)
Solyc01g016380.4	0.47	0.413333	9.07667	0.126667	0.183333	0.106667	-1.86691	-1.22182	-6.64961		protein trichome birefringence-like (AHRD V3.3 *-* A0A2I4E1G4_9ROSI)
Solyc01g016390.4	0.0333333	0.07	3.98	0	0.0166667	0.0166667	-1.8545	-1.93789	-7.9178		protein trichome birefringence-like (AHRD V3.3 *-* A0A2I4E1G4_9ROSI)
Solyc01g016560.1	2.56	1.06667	0.9	7.25667	7.56667	9.76	1.49311	2.82031	3.30461		Unknown protein
Solyc01g017050.1	331.86	391.563	81.4167	402.687	295.84	547.867	0.275356	-0.431844	2.52378	03020///RNA polymerase	Carotenoid cleavage dioxygenase 1 (AHRD V3.3 *-* A0A2U1PPW3_ARTAN)
Solyc01g017090.2	2.75667	2.20333	0.99	9.82333	9.50333	9.46333	1.85887	2.13612	3.08186	00190///Oxidative phosphorylation	NAD(P)H-quinone oxidoreductase subunit 5, chloroplastic (AHRD V3.3 *-* I6N9A4_DATST)
Solyc01g020323.1	0.233333	0.28	0.826667	0.0233333	0.0233333	0.0233333	-3.21687	-3.50529	-5.25468		Glucan endo-1,3-beta-glucosidase 6 (AHRD V3.3 *-* A0A2G2XC72_CAPBA)
Solyc01g028800.3	1.68667	0.756667	6.96333	0.556667	1.08333	0.716667	-1.58698	0.456778	-3.48148		Pumilio-like protein 11 (AHRD V3.3 *** A0A2G2XPL6_CAPBA)
Solyc01g034010.2	0.0533333	0.943333	1.25667	0.166667	0.0566667	0	1.62111	-4.04106	-6.41948	00520///Amino sugar and nucleotide sugar metabolism	Serine/threonine-protein phosphatase 7 long form-like protein (AHRD V3.3 *-* A0A1J3IZ43_NOCCA)
Solyc01g056285.1	0	0	7.18667	0	0	0.0333333			-7.92244		S3-locus F-box type-4 protein (AHRD V3.3 *** A0A076YGV2_PETIN)
Solyc01g056310.3	0.143333	0.133333	2322.29	0.123333	0.303333	0.166667	-0.260134	1.15401	-14.022	00053///Ascorbate and aldarate metabolism	anther-specific LAT51
Solyc01g056360.4	0	0	177.06	0	0	0			-11.6059		Unknown protein
Solyc01g056370.3	19.1833	18.2867	16.0133	0	0	0	-8.00818	-7.94983	-7.91806		Unknown protein
Solyc01g056580.4	0.216667	0.273333	4.29	0.17	0.173333	0.253333	-0.2792	-0.660615	-4.35844	00250///Alanine, aspartate and glutamate metabolism+++00760///Nicotinate and nicotinamide metabolism	L-aspartate oxidase (AHRD V3.3 *-* A0A2G3CUJ1_CAPCH)
Solyc01g056730.3	3.46333	2.20667	3.16333	0	0	0	-5.44347	-4.79004	-5.43358		Unknown protein
Solyc01g056760.3	6.73333	5.73333	5.33667	0	0	0	-8.23712	-8.03892	-8.05753		Zinc finger, CCHC-type (AHRD V3.3 *-* A0A2U1MSA1_ARTAN)
Solyc01g056780.3	142.753	156.563	63.8167	198.42	178.713	330.517	0.495583	0.165159	2.25005	03010///Ribosome	50S ribosomal protein L34 (AHRD V3.3 *** A0A1U8FLP5_CAPAN)
Solyc01g057010.1	0.0433333	0.0833333	4.92667	0	0	0	-1.87509	-2.86146	-8.95133		S3-locus F-box type-14 protein (AHRD V3.3 *** A0A076YJL9_PETIN)
Solyc01g057190.1	0	0	9.64333	0	0	0			-9.90679		S-locus F-box-like protein d (AHRD V3.3 *** B0F0G0_PETIN)
Solyc01g057320.3	3.17333	3.25	0.87	4.40333	3.71	4.31667	0.514256	0.173047	2.17701		Kinesin (AHRD V3.3 *-* A0A200QSU4_9MAGN)
Solyc01g057510.2	43.9633	151.5	0.0466667	5.31667	74.19	4.21333	-3.05274	-1.09744	6.22083		Bax inhibitor 1 (AHRD V3.3 *** A0A2G2XLQ4_CAPBA)
Solyc01g057707.1	0	0	2.16333	0	0	0			-6.80436		Pentatricopeptide repeat-containing protein (AHRD V3.3 *-* A0A2G3BR55_CAPCH)
Solyc01g058030.2	2.52	1.97333	0.816667	4.78667	4.41	5.51333	0.939079	1.13361	2.58716	00904///Diterpenoid biosynthesis	Gibberellin 2-oxidase (AHRD V3.3 *** A4GVL5_SOLLC)
Solyc01g058520.4	374.98	520.54	18.4867	338.96	208.24	243.71	-0.118849	-1.36777	3.68288	00940///Phenylpropanoid biosynthesis	Peroxidase (AHRD V3.3 *** K4AW60_SOLLC)
Solyc01g058673.1	1.02	1.73333	1.89	0	0.0433333	0	-5.37997	-5.19149	-6.45764		Unknown protein
Solyc01g059900.4	0.38	0.253333	33.0367	0.313333	0.0633333	0.126667	-0.272479	-1.92056	-8.29046	00970///Aminoacyl-tRNA biosynthesis	Dirigent protein (AHRD V3.3 *** K4AW97_SOLLC)
Solyc01g060070.3	14.49	13.0333	385.043	18.5	13.67	16.48	0.374826	0.0419318	-4.80275		Outer envelope pore protein 16-2, chloroplastic (AHRD V3.3 *** A0A2G2XR36_CAPBA),Pfam:PF02466
Solyc01g060240.4	20.2267	20.8067	64.39	19.22	17.4733	18.2667	-0.0664329	-0.289696	-2.01135		Unknown protein
Solyc01g060410.4	15.91	16.93	3.81333	18.6067	18.1333	18.8	0.260355	0.0712336	2.1688		GPI-anchored adhesin-like protein (AHRD V3.3 *** Q9M2F2_ARATH)
Solyc01g065570.2	0.47	0.566667	10.7833	0.256667	0.313333	0.44	-0.840714	-0.936007	-4.85595		DnaJ domain-containing protein (AHRD V3.3 *** A0A1Q3B8J9_CEPFO)
Solyc01g065910.1	0	0	1.75667	0	0	0			-8.7047	03020///RNA polymerase	Nucleoporin autopeptidase (AHRD V3.3 *-* AT1G10390.3)
Solyc01g066070.3	0	0	8.69333	0.0266667	0.0266667	0	1.8209	1.82232	-10.3754	00040///Pentose and glucuronate interconversions	Pectin lyase-like superfamily protein (AHRD V3.3 *** F4JQS2_ARATH)
Solyc01g066360.3	0.14	0.1	322.13	0.116667	0.12	0.156667	-0.213713	0.249287	-11.3059	00040///Pentose and glucuronate interconversions	Pectinesterase (AHRD V3.3 *** A0A2G3DFT1_CAPCH)
Solyc01g066380.4	0	0	334.373	0	0.13	0		4.15674	-15.8929	00040///Pentose and glucuronate interconversions	Unknown protein
Solyc01g066390.4	0.06	0	71.9033	0	0	0	-1.84649		-26.2211	00040///Pentose and glucuronate interconversions	Pectinesterase (AHRD V3.3 *-* A0A2G3DFP5_CAPCH)
Solyc01g066420.3	0.0433333	0.126667	770.957	0.01	0.11	0.0433333	-1.88141	-0.285286	-14.3285	00040///Pentose and glucuronate interconversions	Pectinesterase (AHRD V3.3 *** A0A2G2XPD2_CAPBA)
Solyc01g066457.1	2.97667	2.51333	10.3667	1.29667	3.88333	1.05	-1.20507	0.582289	-3.43179	00260///Glycine, serine and threonine metabolism+++00680///Methane metabolism+++01130///Biosynthesis of antibiotics+++01200///Carbon metabolism+++01230///Biosynthesis of amino acids	Alpha/beta-Hydrolases superfamily protein (AHRD V3.3 *** A0A2U1MWY4_ARTAN)
Solyc01g066560.3	1.29	1.07	20.6467	0.89	1.1	0.763333	-0.50433	0.00194942	-5.01482		Protein DETOXIFICATION (AHRD V3.3 *** A0A2G3DGJ0_CAPCH)
Solyc01g066612.1	0.0733333	0.0366667	0.843333	5.78333	2.75	10.6333	6.30836	6.12492	3.44441	03030///DNA replication+++03420///Nucleotide excision repair+++03430///Mismatch repair+++03440///Homologous recombination	ATP-dependent DNA helicase (AHRD V3.3 *-* A0A2G3C774_CAPCH)
Solyc01g066614.1	0.106667	0.106667	0.98	4.93667	3.2	11.2567	5.54786	4.90382	3.31019		Guanylate-binding family protein (AHRD V3.3 *-* A0A2U1PP48_ARTAN)
Solyc01g066616.1	0.616667	0	4.79333	29.4267	16.8467	54.4767	5.67625	20.0104	3.31479	03030///DNA replication+++03420///Nucleotide excision repair+++03430///Mismatch repair+++03440///Homologous recombination	replication protein A 70 kDa DNA-binding subunit B-like (AHRD V3.3 *** A0A2I4FHD9_9ROSI)
Solyc01g066680.3	21.51	34.59	1.64333	49.8533	27.53	59.4533	1.24536	-0.365338	5.02651		Pollen Ole e 1 allergen and extensin family protein (AHRD V3.3 *** A0A2U1NI15_ARTAN)
Solyc01g066700.4	1.61333	2.22	215.987	1.51667	1.40667	1.61	-0.0589562	-0.708979	-7.32077	00520///Amino sugar and nucleotide sugar metabolism	UDP-glucuronic acid decarboxylase (AHRD V3.3 *** G5DXR5_SILLA)
Solyc01g066710.4	0.803333	0.803333	55.9433	0.266667	0.343333	0.473333	-1.58129	-1.31541	-7.15441	00520///Amino sugar and nucleotide sugar metabolism	UDP-glucuronic acid decarboxylase 4 (AHRD V3.3 *-* A0A2G2VJP5_CAPBA)
Solyc01g066810.4	0	0.116667	779.873	0.03	0.0866667	0	0.967731	-0.411941	-15.8207		Adenine nucleotide alpha hydrolases-like superfamily protein (AHRD V3.3 *** O82240_ARATH)
Solyc01g067300.3	0.34	0.25	1.87	0.183333	0.276667	0.213333	-0.871226	0.134226	-3.32061		CASP-like protein (AHRD V3.3 *-* A0A0K9RZ96_SPIOL)
Solyc01g067420.4	0.613333	0.343333	3.02667	0.05	0.246667	0	-3.63982	-0.533217	-8.05172	00040///Pentose and glucuronate interconversions	Pectinesterase (AHRD V3.3 *-* K4FZQ6_9BRAS)
Solyc01g067520.3	0	0.00666667	7.11	0.03	0.0333333	0.0266667	3.19367	2.1848	-8.44125		Cellulose synthase (AHRD V3.3 *** A0A200PS93_9MAGN)
Solyc01g067540.2	0.366667	0.193333	0.0566667	0.616667	0.85	0.933333	0.755845	2.06611	3.92014		Ethylene-responsive transcription factor (AHRD V3.3 *** A0A2G3DID8_CAPCH)
Solyc01g068040.1	155.367	221.237	4.81667	190.527	197.81	91.9833	0.314432	-0.204925	4.08432		Werner Syndrome-like exonuclease (AHRD V3.3 *** A0A2I0WSX7_9ASPA)
Solyc01g068075.1	1.10667	1.32667	13.3633	0.803333	0.99	0.983333	-0.449547	-0.466914	-3.99782		Unknown protein
Solyc01g068110.2	0.0266667	0	1093.3	0.0533333	0.136667	0.0266667	0.893094	3.15737	-15.4612	00040///Pentose and glucuronate interconversions	Unknown protein
Solyc01g068120.4	0.03	0.03	2246.98	0.03	0.22	0.126667	0.00595814	2.67354	-14.3782	00040///Pentose and glucuronate interconversions	Pectinesterase (AHRD V3.3 *-* A0A2G3AK10_CAPAN)
Solyc01g068305.1	0.4	0.133333	1.48333	0.52	0.336667	0.133333	0.398491	1.24785	-3.637		Unknown protein
Solyc01g068380.3	3.38	15.3133	52.52	0.543333	8.6	1.14	-2.60232	-0.893133	-5.77227		Purple acid phosphatase (AHRD V3.3 *** A0A2G2XQL8_CAPBA)
Solyc01g068410.4	0.86	1.08333	27.2233	3.88333	1.26333	3.38	2.21532	0.204677	-3.2652		SlPIN5
Solyc01g068540.3	12.44	19.5067	2.21667	10.6233	16.3067	11.2767	-0.203437	-0.315291	2.19479	03008///Ribosome biogenesis in eukaryotes	Homeodomain-like superfamily protein (AHRD V3.3 *-* AT3G53440.2)
Solyc01g068630.3	1.94	2.79333	74.8933	0.893333	2.58	0.506667	-1.09485	-0.14939	-7.46463	00760///Nicotinate and nicotinamide metabolism	Haloacid dehalogenase-like hydrolase (HAD) superfamily protein (AHRD V3.3 *** A0A2U1PYM0_ARTAN),Pfam:PF13419
Solyc01g073710.2	12.1733	13.7533	41.21	10.4267	12.9733	9.69667	-0.202034	-0.118665	-2.3215		Calcium-binding EF-hand family protein (AHRD V3.3 *** O64866_ARATH)
Solyc01g073970.3	70.8133	72.8533	16.9233	551.7	286.6	706.92	2.97321	1.95823	5.27722		Histone H3 (AHRD V3.3 *** B3TM40_ELAGV)
Solyc01g074000.3	842.447	836.603	200.587	1111.37	907.193	973.163	0.418266	0.0856565	2.13226		Histone H3 (AHRD V3.3 *** D8L9K7_WHEAT)
Solyc01g079080.3	15.1733	8.85	1.23667	20.6467	8.38333	10.5	0.481426	-0.106095	2.91845		asynaptic protein (AHRD V3.3 *-* AT2G46980.2)
Solyc01g079100.3	14.6767	13.4267	3.04333	16.8767	15.8133	15.82	0.237395	0.206847	2.23421		S-acyltransferase (AHRD V3.3 *** A0A2G2XQX7_CAPBA)
Solyc01g079110.4	615.953	635.303	181.837	891.17	788.293	825.353	0.550584	0.276101	2.02373		Histone H3 (AHRD V3.3 *** A0A2G3DHD8_CAPCH)
Solyc01g079150.4	13.7367	17.2933	55.9067	7.87	13.1367	9.80333	-0.765317	-0.435655	-2.70621		HCO3-transporter family (AHRD V3.3 *** A0A2U1KUW6_ARTAN)
Solyc01g079270.1	0	0.16	17.45	0	0	0		-0.991896	-7.85373		transcription factor UPBEAT1 (AHRD V3.3 *** XP_022860772.1)
Solyc01g079290.1	0.933333	1.19667	4.38667	0.956667	1.50333	0.596667	0.0555096	0.286799	-2.96445	04120///Ubiquitin mediated proteolysis	Ubiquitin-conjugating enzyme (AHRD V3.3 *** A0A200R0D5_9MAGN)
Solyc01g079470.4	43.15	56.91	19.6533	66.11	54.2633	101.833	0.638054	-0.0992163	2.26432		Unknown protein
Solyc01g080000.1	0.09	0.09	1.14333	0.07	0.13	0	-0.335968	0.449656	-7.0257		Eukaryotic aspartyl protease family protein (AHRD V3.3 *** A0A2U1ML86_ARTAN)
Solyc01g080010.2	0.93	0.473333	4.21667	0.75	0.386667	0.706667	-0.269865	-0.334552	-2.77445		xyloglucan endoglucanase inhibitor
Solyc01g080150.3	10.5767	10.6567	24.3633	4.98	10.48	5.33333	-1.06497	-0.0616043	-2.40456	00908///Zeatin biosynthesis	Adenylate isopentenyltransferase (AHRD V3.3 *** B3XZI4_IPONI)
Solyc01g080260.3	0.04	0.0666667	2.91333	0.136667	0.0933333	0.16	1.75274	0.459032	-4.29914		ARM repeat superfamily protein (AHRD V3.3 *** A0A2U1LFG7_ARTAN)
Solyc01g080410.3	7.18333	8.44667	13.3833	4.04667	10.1067	3.69667	-0.811052	0.211436	-2.05007		Peptide-methionine (R)-S-oxide reductase (AHRD V3.3 *** A0A1U8FLP0_CAPAN)
Solyc01g080480.4	1.10667	0.08	1.75667	0.133333	0.16	0.12	-3.08834	0.976382	-4.11222		DNAse I-like superfamily protein (AHRD V3.3 *** A0A2U1Q9H2_ARTAN)
Solyc01g080520.3	0.01	0.01	22.75	0.0433333	0.01	0	1.92722	-0.0301154	-12.1165		Protein kinase family protein (AHRD V3.3 *** A0A2U1N2H6_ARTAN)
Solyc01g080550.3	2.24	3.51	0.706667	0.04	0.743333	0	-5.746	-2.306	-6.16443		Inosine-uridine preferring nucleoside hydrolase family protein (AHRD V3.3 *** F4JZJ2_ARATH)
Solyc01g080580.4	8.24667	4.82	1.28333	6.34333	5.92667	6.39333	-0.349019	0.275227	2.17152		Inosine-uridine preferring nucleoside hydrolase family protein (AHRD V3.3 *** A0A2U1LEG5_ARTAN)
Solyc01g080600.4	386.593	354.06	83.5067	578.173	438.053	537.213	0.600565	0.278888	2.55277		Histone H3 (AHRD V3.3 *-* A0A200Q2V7_9MAGN)
Solyc01g080680.3	0.833333	0.92	3.57667	0.4	0.723333	0.393333	-1.03585	-0.390141	-3.45635		Sugar facilitator protein 3
Solyc01g080750.3	149.67	139.527	22.5533	167.74	178.743	162.443	0.19178	0.325138	2.72486	00531///Glycosaminoglycan degradation	ARM repeat superfamily protein (AHRD V3.3 *** A0A2U1P293_ARTAN)
Solyc01g080870.3	0.09	0.0766667	1.19333	0.0966667	0.0866667	0.11	0.174512	0.161986	-3.67953		Protein NRT1/ PTR FAMILY 7.3 (AHRD V3.3 *** A0A2G3DJ73_CAPCH)
Solyc01g080920.3	0.03	0.0133333	3.99333	0.03	0.0433333	0.0133333	0.00174788	1.43286	-8.25434		RING-type E3 ubiquitin transferase (AHRD V3.3 *** A0A2G2XSX8_CAPBA)
Solyc01g080950.3	0	0	367.75	0	0	0			-12.3498		late embryogenesis abundant protein 6-like (AHRD V3.3 *** XP_019068772.1)
Solyc01g081060.4	3.42	1.62667	9.02333	1.44667	1.11667	1.82333	-1.19875	-0.578381	-2.54043		Solyc01g081060
Solyc01g081090.2	8.8	9.36667	0.706667	9.38667	9.60667	6.21333	0.119413	0.0118692	2.95111		bHLH transcription factor 003
Solyc01g081140.1	0.0133333	0	1.80333	0.0133333	0	0	0.00595814		-22.026		Phototropic-responsive NPH3 family protein (AHRD V3.3 *** A0A2U1Q0P6_ARTAN)
Solyc01g081250.3	10.5067	11.7033	60.7467	10.8367	8.63333	8.33333	0.0647328	-0.467441	-3.11199	00480///Glutathione metabolism	Glutathione S-transferase (AHRD V3.3 *** A0A200PVK3_9MAGN)
Solyc01g081340.4	0.993333	0.773333	1.69333	0.85	0.516667	0.453333	-0.197582	-0.605639	-2.11914		S-adenosyl-L-methionine-dependent methyltransferases superfamily protein (AHRD V3.3 *** A0A2U1PMX3_ARTAN)
Solyc01g081584.1	0	0	2.55667	0	0	0			-9.48628	00520///Amino sugar and nucleotide sugar metabolism	Serine/threonine-protein phosphatase 7 long form-like protein (AHRD V3.3 *-* A0A1J3IZ43_NOCCA)
Solyc01g081588.1	0	0.04	403.573	0	0	0		-0.991896	-28.1082		Non-specific lipid-transfer protein (AHRD V3.3 *** A0A2P4M3N9_QUESU)
Solyc01g081600.3	0.676667	0.5	11.1367	0.09	0.226667	0	-2.92828	-1.2028	-8.99512		Non-specific lipid-transfer protein (AHRD V3.3 *** K4AY52_SOLLC)
Solyc01g081620.3	0.146667	0.0866667	3.55333	0.05	0.156667	0.0266667	-1.5843	0.853109	-7.25093		Vacuolar protein sorting-associated protein 62 (AHRD V3.3 *** A0A200RA51_9MAGN)
Solyc01g081640.4	7.61667	9.80667	0.963333	10.0233	9.15	7.94667	0.425668	-0.128169	2.94701		DUF936 domain-containing protein (AHRD V3.3 *** A0A1Q3BMN1_CEPFO)
Solyc01g086820.4	791.137	1327.31	168.813	957.563	1063.44	951.843	0.295806	-0.364244	2.35125		Histone H3 (AHRD V3.3 *-* A0A2P6TS80_CHLSO)
Solyc01g086850.3	17.1967	22.76	20.9133	7.71	21.2	5.88333	-1.1437	-0.164929	-2.05625	04144///Endocytosis	Ras gtpase (AHRD V3.3 *** A0A1J9QT15_9PEZI)
Solyc01g087020.2	8.54333	6.27	183.857	8.08333	5.63667	7.55333	-0.0605918	-0.185115	-4.84778		Unknown protein
Solyc01g087030.3	22.03	27.7967	61.4733	17.6133	23.05	14.0767	-0.304952	-0.320562	-2.36468		Zinc finger transcription factor 10
Solyc01g087050.3	0.843333	1.68333	0.323333	1.57	1.04333	1.69	0.922583	-0.728054	2.23357	00052///Galactose metabolism+++00511///Other glycan degradation+++00531///Glycosaminoglycan degradation+++00600///Sphingolipid metabolism+++00604///Glycosphingolipid biosynthesis - ganglio series	Zinc finger protein (AHRD V3.3 *** A0A200QA40_9MAGN)
Solyc01g087070.4	3.15333	2.94333	509.637	2.01667	2.12333	1.94333	-0.6105	-0.505554	-8.28288		ADP,ATP carrier protein, mitochondrial (AHRD V3.3 *** A0A2U1N934_ARTAN)
Solyc01g087080.4	34.8567	46.59	4.92333	30.2967	45.45	32.28	-0.176793	-0.0837105	2.5802		interferon-activable protein (AHRD V3.3 *** AT3G52110.2)
Solyc01g087140.4	25.2567	17.1	2.90667	36.74	26.43	34.6633	0.573318	0.608952	3.42791		Late embryogenesis abundant protein (AHRD V3.3 *-* A0A200QZY3_9MAGN)
Solyc01g087150.3	1.86667	2.36	6.23667	2.2	1.55667	1.72667	0.275603	-0.636332	-2.09129		Protein DETOXIFICATION (AHRD V3.3 *** A0A328DUA2_9ASTE)
Solyc01g087440.3	6.99333	15.2133	27.1033	4.05333	10.2667	3.21667	-0.758511	-0.63265	-3.33602		Arm repeat superfamily protein (AHRD V3.3 *-* A0A2K3NTC9_TRIPR)
Solyc01g087450.3	17.05	34.3933	60.4633	10.7233	26.5433	7.68667	-0.645098	-0.437853	-3.22421		Arm repeat superfamily protein (AHRD V3.3 *** A0A2K3NMK6_TRIPR)
Solyc01g087500.3	53.0167	51.1467	10.8	65.09	57.8433	66.1567	0.336406	0.151518	2.4825		DNA topoisomerase 2 (AHRD V3.3 *** A0A2G2XSS9_CAPBA)
Solyc01g087820.2	0.0933333	0.1	0.743333	0.146667	0.1	0.0433333	0.725074	-0.0400294	-4.29347		Subtilisin-like protease (AHRD V3.3 *** O82777_SOLLC)
Solyc01g087950.3	0.0133333	0.05	0.493333	0.0266667	0.0133333	0.0366667	0.890794	-1.95737	-4.02331		Carboxypeptidase (AHRD V3.3 *** A0A2G3AKH5_CAPAN)
Solyc01g088010.1	0.0433333	0.0433333	0.943333	0	0.223333	0	-0.955823	2.18656	-5.50699		Lactoylglutathione lyase (AHRD V3.3 *** B6UH06_MAIZE)
Solyc01g088575.1	0.16	0.32	59.9	0.08	0	0	-0.913309	-2.86158	-10.6435		Pectinesterase inhibitor (AHRD V3.3 *** A0A2U1KTC1_ARTAN)
Solyc01g088590.5	6.46667	8.83333	42.0467	5.07333	8.33667	4.74	-0.338301	-0.126893	-3.37433		Pectinesterase inhibitor (AHRD V3.3 *** A0A2U1KTC1_ARTAN)
Solyc01g089920.3	5.19667	23.0167	0.683333	0.25	7.56	0.34	-4.3794	-1.68524	-1.10637		Bax inhibitor 1 (AHRD V3.3 *** A0A2G2XLQ4_CAPBA)
Solyc01g089940.1	10.1533	25.5	0.04	5.16667	18.0967	3.59667	-0.968597	-0.561388	6.2073		Bax inhibitor-1 like (AHRD V3.3 *-* Q8LAY4_ARATH)
Solyc01g090010.2	8.77667	29.5833	0	2.01	15.8333	1.31	-2.12189	-0.971276	5.53016		Bax inhibitor 1 (AHRD V3.3 *** A0A1U8GP32_CAPAN)
Solyc01g090030.2	43.8533	143.977	0.11	4.59333	70.1833	5.85667	-3.23983	-1.10365	5.59902		Bax inhibitor 1 (AHRD V3.3 *** Q93XB9_TOBAC)
Solyc01g090090.3	17.47	44.94	0	8.76667	24.8367	4.99333	-0.990655	-0.935236	7.08444		Bax inhibitor 1 (AHRD V3.3 -** S8EN25_9LAMI)
Solyc01g090110.2	125.787	305.15	0	53.52	179.19	38.7667	-1.21649	-0.830678	10.5001		Bax inhibitor 1 (AHRD V3.3 *** A0A1U8GP32_CAPAN)
Solyc01g090350.3	0	0	153.193	0	0.05	0		0.931657	-26.3098		Non-specific lipid-transfer protein (AHRD V3.3 *** K4AYX6_SOLLC)
Solyc01g090410.3	13.7367	29.1933	9.35667	7.85333	5.36333	11.6567	-0.783681	-2.48209	0.175078	00062///Fatty acid elongation+++01212///Fatty acid metabolism	Alpha/beta-Hydrolases superfamily protein (AHRD V3.3 *** A0A2U1KLU2_ARTAN)
Solyc01g090710.3	30.1433	78.41	135.21	11.78	43.0333	16.47	-1.31905	-0.91867	-3.21197	00020///Citrate cycle (TCA cycle)+++00270///Cysteine and methionine metabolism+++00620///Pyruvate metabolism+++00630///Glyoxylate and dicarboxylate metabolism+++00710///Carbon fixation in photosynthetic organisms+++01200///Carbon metabolism	cytosolic malate dehydrogenase
Solyc01g090740.3	39.39	65.81	182.853	28.3267	64.26	28.4767	-0.463254	-0.0819501	-2.89452		zinc ion-binding protein (AHRD V3.3 *** AT3G60520.1)
Solyc01g090810.4	0.143333	0.02	0.4	0.02	0.01	0	-2.68091	-0.93815	-6.11357		beta-expansin precursor
Solyc01g090820.2	0	0	0.783333	0	0	0			-5.43357		Expansin-B15 (AHRD V3.3 *** A0A1U8ELM2_CAPAN)
Solyc01g090965.1	22.6467	25.06	6.54333	24.4667	19.8167	38.22	0.135621	-0.366634	2.45415		Bifunctional inhibitor/lipid-transfer protein/seed storage 2S albumin superfamily protein (AHRD V3.3 *** Q9FJS1_ARATH)
Solyc01g091020.3	22.2967	25.1367	67.2433	18.8033	24.82	18.4867	-0.219314	-0.0598647	-2.09295	04130///SNARE interactions in vesicular transport	Golgi SNAP receptor complex member 1 (AHRD V3.3 *** A0A2G3BCT5_CAPCH)
Solyc01g091300.3	3.61667	3.28333	18.4533	4.80667	1.96333	2.27667	0.452559	-0.790021	-3.29168		Secretory 1A (AHRD V3.3 *** A0A1P8AMM7_ARATH)
Solyc01g091410.3	0.04	0	62.2567	0	0	0	-1.84011		-12.6596	00950///Isoquinoline alkaloid biosynthesis	Alpha/beta-Hydrolases superfamily protein (AHRD V3.3 *** A0A2U1N3W1_ARTAN)
Solyc01g091420.2	0.57	0.463333	3.48333	0.85	0.25	0.54	0.604222	-0.905749	-2.83255		LOB domain-containing protein 18 (AHRD V3.3 *** A0A2G3DE12_CAPCH)
Solyc01g091490.3	6.1	5.30333	1.64	8.11333	6.34	8.72667	0.429218	0.227345	2.25703		Unknown protein
Solyc01g091540.3	14.2567	11.3633	1.25	22.2967	15.8167	22.66	0.669892	0.449036	4.00575		Growth-regulating factor 10 (AHRD V3.3 *** A0A2G3AGX2_CAPAN)
Solyc01g091560.2	1.09	0.636667	16.62	1.13667	1.27	1.09667	0.0831684	0.973054	-4.17346		Thioesterase superfamily (AHRD V3.3 *** A0A200QUL3_9MAGN)
Solyc01g091590.3	1.51667	1.02667	8.68333	0.333333	1.56	1.41	-2.15853	0.54178	-2.89753		BON1-associated protein 2-like (AHRD V3.3 *** A0A2I4E3A5_9ROSI)
Solyc01g091690.3	9.26333	22.5533	10.17	1.04333	12.34	1.47667	-3.13453	-0.949196	-2.99875		S-adenosyl-L-methionine-dependent methyltransferases superfamily protein (AHRD V3.3 *** A0A2U1NM08_ARTAN)
Solyc01g091770.4	5.54667	5.69	1.70333	7.79	6.37667	10.69	0.51979	0.138494	2.52834		RING/U-box superfamily protein (AHRD V3.3 *-* A0A2U1LC40_ARTAN)
Solyc01g091850.3	7.11	6.71667	28.68	7.23333	6.45333	5.20333	0.0531755	-0.0908072	-2.71086		Ccc1 family (AHRD V3.3 *** A0A2U1QPJ4_ARTAN)
Solyc01g091870.3	0.02	0.02	0.99	0.01	0.04	0.04	-0.892595	0.984891	-4.83128		SPX domain-containing protein (AHRD V3.3 *** D7MDY2_ARALL)
Solyc01g094260.4	0.333333	0.123333	1.17	0.21	0.206667	0.126667	-0.580756	0.715368	-3.35327	00902///Monoterpenoid biosynthesis	NAD(P)-binding Rossmann-fold superfamily protein (AHRD V3.3 *** F4JE70_ARATH)
Solyc01g094320.3	0.243333	0	153.11	0.19	0.0933333	0.143333	-0.311426	2.83032	-10.3135		LIM domain-containing protein (AHRD V3.3 *** A0A1Q3C877_CEPFO)
Solyc01g094380.2	0.61	0.756667	0.436667	1.76	0.893333	2.21333	1.56512	0.219382	2.16667	00514///Other types of O-glycan biosynthesis	O-glucosyltransferase rumi-like protein (AHRD V3.3 *** A0A1J3GP63_NOCCA)
Solyc01g094390.2	0	0	7.81333	0	0	0			-10.1091	00514///Other types of O-glycan biosynthesis	O-glucosyltransferase rumi homolog (AHRD V3.3 *** A0A2I4FGK6_9ROSI)
Solyc01g094400.3	0.343333	0.17	216.487	0.04	0.13	0.256667	-2.88874	-0.424434	-9.9899		Actin-depolymerizing factor (AHRD V3.3 *** A0A2G3BT36_CAPCH)
Solyc01g094650.4	10.4833	2.53667	1.66667	13.78	3.19333	8.56	0.447022	0.307612	2.16844		protein PAIR1 isoform X2 (AHRD V3.3 *** A0A1U8HLP3_CAPAN)
Solyc01g094727.1	0	0.0166667	0.476667	0.0333333	0	0.0333333	1.85448	-0.991896	-4.11399		Unknown protein
Solyc01g094910.3	1.04	0.73	48.41	0.506667	0.54	0.806667	-1.00147	-0.45477	-6.02969		ferric-chelate reductase
Solyc01g094970.4	0.0633333	0.0933333	5.68333	0.273333	0.11	0.06	2.09694	0.202191	-7.20438		Pectin lyase-like superfamily protein (AHRD V3.3 *** A0A1I9LS88_ARATH)
Solyc01g094990.2	0.386667	0.263333	1.72667	0.246667	0.236667	0.263333	-0.618811	-0.192799	-2.84332		DUF604 domain-containing protein (AHRD V3.3 *** A0A1Q3C751_CEPFO)
Solyc01g095080.3	0.263333	0.286667	1.02	0.25	0.273333	0.213333	-0.0717131	-0.0886039	-2.4372	00270///Cysteine and methionine metabolism+++04016///MAPK signaling pathway - plant	1-aminocyclopropane-1-carboxylic acid synthase-2
Solyc01g095150.3	26.9133	27.1967	95.83	23.3333	33.2467	18.97	-0.18382	0.249656	-2.52212		late embryogenesis-like protein
Solyc01g095440.2	0.24	0	5.11	0	0.216667	0.0233333	-4.18978	3.97841	-7.86616		DUF1191 domain-containing protein (AHRD V3.3 *** A0A1Q3BWS1_CEPFO)
Solyc01g095500.3	2.30333	2.29667	5.91333	1.95667	2.27667	1.63	-0.205944	-0.0412506	-2.00031	04626///Plant-pathogen interaction	Sl Cytokinin Response Factor 5
Solyc01g095515.1	1.51333	2.69	13.1533	1.11	2.54333	0.566667	-0.461848	-0.107993	-4.72302		Arabinogalactan peptide (AHRD V3.3 *** A0A200Q7C1_9MAGN)
Solyc01g095550.2	0.38	0.683333	3.55	0.416667	0.286667	0.226667	0.153718	-1.30906	-4.21484		Protein kinase family protein (AHRD V3.3 *** Q9FGG5_ARATH)
Solyc01g095650.4	27.14	20.4667	4.91667	32.5267	24.0933	27.44	0.289574	0.204852	2.32843		Histone H3 (AHRD V3.3 *** A1BPL5_ARAHH)
Solyc01g095690.2	2.06	1.90667	0.596667	2.35667	2.36	3.34	0.227159	0.281597	2.33111		Pentatricopeptide repeat-containing protein, mitochondrial (AHRD V3.3 *** A0A2G2YY96_CAPAN)
Solyc01g095760.3	0.306667	0.273333	0.94	0.436667	0.23	0.243333	0.529202	-0.282125	-2.16886	00941///Flavonoid biosynthesis+++00944///Flavone and flavonol biosynthesis	Glycosyltransferase (AHRD V3.3 *** A0A328CVV5_9ASTE)
Solyc01g095780.2	0.79	0.623333	302.073	0.613333	0.113333	0.45	-0.33823	-2.49238	-9.37002		non-specific lipid-transfer protein-like (AHRD V3.3 *** A0A1S4D5K2_TOBAC)
Solyc01g095820.2	0	0	36.3733	0	0	0			-10.4969		RING/U-box superfamily protein (AHRD V3.3 *-* A0A2U1KEI5_ARTAN)
Solyc01g095870.3	13.29	2.19333	0.31	15.7933	3.59	13.05	0.309327	0.670284	5.26682		F-box protein (AHRD V3.3 *** A0A2U1PSS6_ARTAN)
Solyc01g095930.4	0.0266667	0.08	1.00333	0.226667	0.163333	0.0933333	3.09658	0.96548	-3.65674	00073///Cutin, suberine and wax biosynthesis	O-acyltransferase WSD1-like (AHRD V3.3 *** A0A2I4HF74_9ROSI)
Solyc01g095960.4	3.61	0.823333	27.7767	0.383333	0.556667	0.24	-3.21094	-0.597006	-7.02726	00073///Cutin, suberine and wax biosynthesis	O-acyltransferase WSD1-like (AHRD V3.3 *** A0A2I4EG31_9ROSI)
Solyc01g096070.3	59.5633	51.3567	17.1067	57.57	57.6767	80.4767	-0.0209284	0.144876	2.11754	04075///Plant hormone signal transduction	Auxin Response Factor 18
Solyc01g096120.3	7.52	6.82333	0.71	6.43667	5.98	5.38333	-0.192594	-0.21866	2.78625		Dof zinc finger protein1
Solyc01g096140.3	2.23333	3.39333	9.08333	1.59667	1.67667	1.15667	-0.450764	-1.06021	-3.18532	04213///Longevity regulating pathway - multiple species	Aluminum-activated malate transporter 10 (AHRD V3.3 *** A0A2G2YY99_CAPAN)
Solyc01g096170.4	1.17667	0.78	11.77	1.17333	1.00667	0.696667	0.0260065	0.341022	-4.35475		MAP kinase kinase kinase 5
Solyc01g096230.4	13.21	17.13	12.7567	3.21333	19.7433	3.39333	-2.025	0.127868	-2.1244		P-loop containing nucleoside triphosphate hydrolases superfamily protein (AHRD V3.3 *** A0A2U1NSJ9_ARTAN)
Solyc01g096260.4	25.07	14.2567	38.0133	11.5933	12.39	8.93667	-1.08056	-0.230758	-2.30844		NAD-dependent protein deacetylase HST1-like protein (AHRD V3.3 *** AT2G46640.2)
Solyc01g096280.2	3.12333	1.48	0.48	2.95333	1.73333	3.25	-0.0431922	0.226454	2.56123		Cytochrome P450 (AHRD V3.3 *** A0A200Q2S1_9MAGN)
Solyc01g096320.3	0.166667	0	0.62	0.06	0.0633333	0	-1.42246	2.40291	-5.92		Homeobox-leucine zipper protein HOX6 (AHRD V3.3 *** A0A1U8DTA9_CAPAN)
Solyc01g096370.4	45.19	36.49	9.62	40.8133	37.6733	45.0933	-0.118774	0.0239068	2.14181	04016///MAPK signaling pathway - plant+++04075///Plant hormone signal transduction	transcription factor MYC2 (AHRD V3.3 *** A0A2I4DDN6_9ROSI)
Solyc01g096380.1	1.64667	0.493333	10.3767	1	0.463333	0.406667	-0.702444	-0.110366	-4.91543		S-adenosyl-L-methionine-dependent methyltransferases superfamily protein (AHRD V3.3 *** F4HS78_ARATH)
Solyc01g096410.4	1.74	1.92333	13.43	1.87	2.11667	2.62	0.133807	0.104062	-2.62068	00562///Inositol phosphate metabolism+++04011///MAPK signaling pathway - yeast+++04070///Phosphatidylinositol signaling system+++04139///Mitophagy - yeast+++04144///Endocytosis	Phosphatidylinositol 4-phosphate 5-kinase (AHRD V3.3 *** K4B029_SOLLC)
Solyc01g096680.4	22.08	53.94	3.53667	17.6333	32.29	16.6433	-0.304024	-0.80053	2.08823		65-kDa microtubule-associated protein 5 (AHRD V3.3 *** A0A2G2YYM5_CAPAN),Pfam:PF03999
Solyc01g096720.4	0.05	0	3.17333	0.0166667	0.03	0	-1.475	1.8341	-8.83843	03040///Spliceosome	Protein ZINC INDUCED FACILITATOR-LIKE 1 (AHRD V3.3 *** A0A1J3IH30_NOCCA)
Solyc01g096840.3	9.14333	8.69	2.4	10.53	9.73667	11	0.240004	0.138986	2.04889		QWRF motif protein (DUF566) (AHRD V3.3 *-* A0A1P8B957_ARATH)
Solyc01g097050.4	0.09	0.09	365.867	0.393333	0.153333	0.183333	2.09633	0.69343	-11.2006		Alba DNA/RNA-binding protein (AHRD V3.3 *-* Q9SR12_ARATH)
Solyc01g097060.3	1.34	0.863333	86.5267	0.963333	1.02333	0.81	-0.478795	0.214674	-6.95257		Jasmonate ZIM domain protein m (AHRD V3.3 *** I3WTB1_NICAT)
Solyc01g097110.2	4.99333	3.36667	1.01333	6.90333	4.18667	5.67667	0.507747	0.290915	2.33555		Fanconi anemia group D2 protein (AHRD V3.3 *** A0A1P8B4W1_ARATH)
Solyc01g097180.2	0	0	31.9433	0.0433333	0.146667	0	1.8875	3.62485	-11.6878		At3g04700 (AHRD V3.3 *** Q9SR04_ARATH)
Solyc01g097230.4	7.16333	5.97667	26.5267	5.96667	5.53	5.7	-0.234389	-0.148547	-2.46181		PRA1 family protein (AHRD V3.3 *-* A0A2G2YYQ3_CAPAN)
Solyc01g097240.3	0.243333	0.406667	5.33333	0.773333	0.526667	0.44	1.71299	0.354723	-3.8702		Pathogenesis-related protein 4 (AHRD V3.3 *** I6VW44_CAPAN)
Solyc01g097670.4	4.78	7.6	0.74	3.26333	7.69333	3.46333	-0.534412	-0.0450313	2.0728		Pentatricopeptide repeat (AHRD V3.3 *** A0A200PUU8_9MAGN)
Solyc01g097960.3	0	0	106.987	0	0	0			-13.0559		Late embryogenesis abundant protein D-34 (AHRD V3.3 *** A0A2G2W7N8_CAPBA)
Solyc01g097970.4	92.1533	75.5733	25.67	129.493	86.7367	114.23	0.510448	0.174958	2.0166	00240///Pyrimidine metabolism	Deoxyuridine 5'-triphosphate nucleotidohydrolase (AHRD V3.3 *** A0A2G2W7R1_CAPBA)
Solyc01g098010.4	1.23333	0.666667	2.24	0.426667	0.753333	0.32	-1.51301	0.124493	-3.02262		N-acetyltransferase (AHRD V3.3 *** A0A2N9Z4V7_PAEPO)
Solyc01g098110.4	4.91	4.41667	56.49	4.68667	4.60667	5.08	-0.0291074	0.034055	-3.71039	03020///RNA polymerase	Acyltransferase-like protein, chloroplastic (AHRD V3.3 *** A0A2G3BTU6_CAPCH)
Solyc01g098140.4	0.28	0.163333	1.94	0.303333	0.193333	0.233333	0.171441	0.223612	-3.29126	00950///Isoquinoline alkaloid biosynthesis	Alpha/beta-hydrolases superfamily protein (AHRD V3.3 *** A0A2U1LX98_ARTAN)
Solyc01g098270.1	0	0.05	1.14667	0	0	0		-1.93735	-6.588		Chaperone protein DnaJ (AHRD V3.3 *-* A0A2G2W7P0_CAPBA)
Solyc01g098300.1	0	0.06	0.66	0	0	0		-2.49902	-6.07382		DNAJ heat shock N-terminal domain-containing protein (AHRD V3.3 *-* Q3E9D9_ARATH)
Solyc01g098440.3	0.0433333	0.0133333	1.32	0.0266667	0.0133333	0.0566667	-0.582234	-0.0301154	-4.78071		Receptor-like cytosolic serine/threonine-protein kinase RBK2 (AHRD V3.3 *** A0A2G2YZ52_CAPAN)
Solyc01g098680.2	0.156667	0.156667	0.453333	0.233333	0.11	0.08	0.606837	-0.50885	-2.74357		Receptor-like protein 12 (AHRD V3.3 *** A0A1J6JWI2_NICAT)
Solyc01g098910.3	9.92667	12.7933	31.73	7.56	12.3433	6.74	-0.374357	-0.103311	-2.45418	04146///Peroxisome	Peroxisomal adenine nucleotide carrier 1 (AHRD V3.3 *** A0A1U8DU94_CAPAN)
Solyc01g098950.3	0.466667	0.486667	4.38667	0.306667	0.55	0.236667	-0.410279	0.182959	-4.6106	00010///Glycolysis / Gluconeogenesis+++00710///Carbon fixation in photosynthetic organisms+++01130///Biosynthesis of antibiotics+++01200///Carbon metabolism+++01230///Biosynthesis of amino acids	Glyceraldehyde-3-phosphate dehydrogenase (AHRD V3.3 *** A0A2G3C9S8_CAPCH)
Solyc01g098980.4	21.7967	38.1633	3.84667	21.2333	29.7533	21.32	-0.00504796	-0.413826	2.32634		MAP kinase kinase kinase 8
Solyc01g099050.3	0.39	0.31	3.16667	0.463333	0.196667	0.603333	0.287249	-0.705576	-2.63829		GDSL esterase/lipase At5g03980-like (AHRD V3.3 *** A0A1U8DUA9_CAPAN)
Solyc01g099150.5.1	0.113333	0.223333	4.63	0.36	0.256667	0.18	1.753	0.158982	-4.959	00591///Linoleic acid metabolism	Lipoxygenase (AHRD V3.3 *** K4B0V2_SOLLC)
Solyc01g099160.4	9.42667	10.4033	104.153	10.59	8.07667	8.48	0.202988	-0.396306	-3.8282	00591///Linoleic acid metabolism	lipoxygenase
Solyc01g099200.3	0.19	0.2	0.756667	0.243333	0.146667	0.196667	0.398661	-0.515318	-2.09898	00591///Linoleic acid metabolism	Lipoxygenase (AHRD V3.3 *** K4B0V7_SOLLC)
Solyc01g099270.2	16.79	14.3233	3.75333	17.24	18.5767	19	0.0671042	0.343804	2.22007		Microtubule-binding protein TANGLED1 (AHRD V3.3 *** A0A2G2Y0A3_CAPAN)
Solyc01g099370.3	8.75	11.2533	36.3767	7.06333	12.3933	6.10667	-0.287726	0.0951027	-2.80389	04144///Endocytosis	Calcium-dependent lipid-binding (CaLB domain) family protein (AHRD V3.3 *-* F4JK83_ARATH)
Solyc01g099410.3	2327.84	2329.97	600.75	3266.36	2912.68	3177.72	0.509052	0.288609	2.25848		Histone H2A (AHRD V3.3 *** A0A0H5QLQ1_9EUKA)
Solyc01g099570.4	0	0	7.05333	0	0.0966667	0		1.83821	-22.1043	00511///Other glycan degradation	Desiccation-related protein PCC13-62 (AHRD V3.3 *-* A0A2G2W7R3_CAPBA)
Solyc01g099820.3	7.41333	6.17	1083.75	5.09667	6.28	4	-0.529418	-0.00302131	-8.34367		Hypoxia-responsive family protein (AHRD V3.3 *** Q8LG60_ARATH)
Solyc01g099920.4	0.35	0.513333	8.48667	0.386667	1.30333	0.553333	0.186919	1.30126	-3.93965		PAR1-like protein (AHRD V3.3 *** A0A2U1KIG3_ARTAN)
Solyc01g099940.3	0.15	0.173333	15.6	0.103333	0.13	0.113333	-0.525593	-0.461717	-7.36601	00040///Pentose and glucuronate interconversions	Pectinesterase (AHRD V3.3 *** A0A2G2XYC5_CAPAN)
Solyc01g099950.1	0.0166667	0.0166667	0.483333	0.0133333	0.0166667	0	0.00595814	-0.0301154	-5.90807	00040///Pentose and glucuronate interconversions	Pectinesterase (AHRD V3.3 *** A0A2G2W853_CAPBA)
Solyc01g099980.4	6.75667	9.01333	18.5233	4.34	7.05333	3.52333	-0.617467	-0.400317	-2.59066		Enolase (DUF1399) (AHRD V3.3 *-* F4I3L9_ARATH)
Solyc01g100070.3	0.333333	0.383333	2.79667	0.14	0.333333	0.31	-1.22121	-0.219566	-3.41812		transmembrane protein (AHRD V3.3 --* NP_175330.1)
Solyc01g100120.4	3.49667	13.4933	21.8	0.703333	9.07	0.62	-2.31074	-0.645246	-5.40434		Kinesin-like protein (AHRD V3.3 *** A0A2G2XY75_CAPAN)
Solyc01g100210.3	0.946667	0.733333	3.42667	0.986667	0.966667	0.96	0.076443	0.363007	-2.02711		Hexosyltransferase (AHRD V3.3 *** A0A2G2V7U8_CAPBA)
Solyc01g100460.3	3.32	3.52333	27.3267	3.02	3.93667	2.88333	-0.113335	0.125095	-3.50311		BZIP transcription factor (AHRD V3.3 *** C0LQL1_9CARY)
Solyc01g100490.4	0.77	1.62	10.19	1.08	0.65	0.483333	0.513027	-1.35075	-4.63293		chloronerva
Solyc01g100770.2	29.7533	28.43	172.25	36.5967	24.7467	35.8167	0.326249	-0.23127	-2.51028		DUF538 domain-containing protein (AHRD V3.3 *** A0A1Q3CLQ5_CEPFO)
Solyc01g102290.3	29.3567	38.95	79.2567	15.44	25.7933	16.03	-0.908083	-0.645787	-2.49238		Low temperature and salt responsive protein (AHRD V3.3 *** Q8H9B8_SOLTU)
Solyc01g102320.2	0.02	0.0633333	3.05333	0	0	0.02	-0.955823	-2.44712	-7.11255		F-box domain (AHRD V3.3 *** A0A200Q5Q6_9MAGN)
Solyc01g102400.3	19.9167	18.76	54.4167	16.7933	14.73	15.6867	-0.218801	-0.375002	-2.02385		Germin-like protein (AHRD V3.3 *** O65358_SOLTU)
Solyc01g103070.2	25.9733	17.94	5.57333	25.82	26.5233	25.36	0.0170783	0.539551	2.03448		homeobox protein (AHRD V3.3 -** AT4G24265.3)
Solyc01g103140.3	7.45667	14.79	31.8567	5.96667	11.7067	4.67	-0.301297	-0.395319	-2.96252		Chloride channel protein (AHRD V3.3 *** K4B1P0_SOLLC)
Solyc01g103240.4	0.0433333	0.0566667	14.37	0.0433333	0.0566667	0.0133333	0.016037	-0.0690472	-10.1044	04016///MAPK signaling pathway - plant	MAP kinase kinase kinase 9
Solyc01g103630.4	6.72	4.13	21.5567	1.66667	2.25	1.82667	-2.0015	-0.885364	-3.76706		Lactoylglutathione lyase / glyoxalase (AHRD V3.3 *** A0A1Y1HY85_KLENI)
Solyc01g103670.4	16.7733	20.51	12.7033	7.45667	13.5867	3.12	-1.12922	-0.645521	-2.1998		Alpha/beta-Hydrolases superfamily protein (AHRD V3.3 *** Q9XID7_ARATH)
Solyc01g103860.4	0.18	0.0933333	6.44	0.123333	0.226667	0.11	-0.371716	1.22262	-6.46694		COBRA-like protein (AHRD V3.3 *** K4B1W1_SOLLC)
Solyc01g103877.1	0.736667	0.653333	3.28667	0.593333	0.663333	0.426667	-0.321173	-0.0204576	-3.15053		COBRA-like protein (AHRD V3.3 *** K4B1W1_SOLLC)
Solyc01g103900.2	0.703333	0.57	60.4433	2.22667	0.786667	0.786667	1.65189	0.421287	-6.54282	00564///Glycerophospholipid metabolism+++00565///Ether lipid metabolism+++04144///Endocytosis	Phospholipase D (AHRD V3.3 *-* M0ZZP4_SOLTU)
Solyc01g103910.1	0.573333	0.546667	30.1033	1.19667	0.46	0.77	1.07634	-0.260254	-5.58219	00564///Glycerophospholipid metabolism+++00565///Ether lipid metabolism+++04144///Endocytosis	Phospholipase D (AHRD V3.3 *** K4B1W6_SOLLC)
Solyc01g104100.3	1.87333	2.70333	45.86	0.35	4.94333	0.336667	-2.40126	0.797107	-7.34253		11-S seed storage protein (AHRD V3.3 *** A0A2U1KM33_ARTAN)
Solyc01g104230.4	19.4067	19.7333	3.01	26.6833	23.5767	25.11	0.490244	0.226322	2.91443	00010///Glycolysis / Gluconeogenesis+++00030///Pentose phosphate pathway+++00051///Fructose and mannose metabolism+++00680///Methane metabolism+++00710///Carbon fixation in photosynthetic organisms+++01130///Biosynthesis of antibiotics+++01200///Carbon metabolism+++01230///Biosynthesis of amino acids	F-box protein (AHRD V3.3 *** A0A1U8DY68_CAPAN)
Solyc01g104300.3	9.33333	11.76	34.2167	9.23667	9.99	8.49	0.0121233	-0.271405	-2.24146		DUF639 domain-containing protein (AHRD V3.3 *** A0A1Q3AZD2_CEPFO)
Solyc01g104720.3	36.9	35.57	220.81	32.71	31.7433	32.39	-0.173479	-0.205109	-3.0229		thionin-like protein (AHRD V3.3 -** AT1G25275.1)
Solyc01g104740.3	28.9633	15.6567	7.61	15.8767	20.7467	35.5667	-0.843494	0.376091	2.087		Multiprotein-bridging factor 1c (AHRD V3.3 *** A0A1U8F6N4_CAPAN)
Solyc01g104750.4	1.66333	5.25	35.5867	0.61	3.52	0.54	-1.44984	-0.657513	-6.28391		WAT1-related protein (AHRD V3.3 *** K4B247_SOLLC)
Solyc01g104770.4	25.2033	33.48	105.63	17.6067	22.71	18.7533	-0.485985	-0.596793	-2.71127		Actin-related protein (AHRD V3.3 *** A0A200RCC6_9MAGN)
Solyc01g104780.3	10.5833	14.1933	140.403	7.67	12.6433	5.29667	-0.443412	-0.207456	-4.90004		Vacuolar iron transporter-like protein (AHRD V3.3 *** A0A2K3NGY4_TRIPR)
Solyc01g104870.3	0.02	0	0.343333	0.02	0.01	0.01	0.033847	0.931657	-5.13554		ENTH/ANTH/VHS superfamily protein (AHRD V3.3 *-* A0A2U1N0Z9_ARTAN)
Solyc01g105320.4	1.46333	1.75667	3.19333	1.02	1.73	0.853333	-0.492185	-0.0652151	-2.10774		Metacaspase-1 (AHRD V3.3 *** A0A2G3AV17_CAPCH),Pfam:PF00656
Solyc01g105387.1	0.93	0.816667	6.48	1.33667	1.02667	1.17333	0.555419	0.302057	-2.70629	02010///ABC transporters	ABC transporter G family member 11 (AHRD V3.3 *** A0A2G3AV03_CAPCH)
Solyc01g105600.3	0.183333	0.123333	10.1333	0.123333	0.0933333	0.336667	-0.579374	-0.447789	-4.96143		hypothetical protein (AHRD V3.3 *-* AT2G14095.1)
Solyc01g105620.4	0.116667	0.15	3.11333	0.133333	0.0666667	0.2	0.193078	-1.18871	-4.17895		RING/U-box superfamily protein (AHRD V3.3 *-* F4JJ02_ARATH)
Solyc01g105630.4	0.243333	0.1	3.47333	0.05	0.1	0.1	-2.21541	-0.0575341	-5.29004	04016///MAPK signaling pathway - plant+++04070///Phosphatidylinositol signaling system+++04626///Plant-pathogen interaction	Calmodulin (AHRD V3.3 *** A0A1U8DW89_CAPAN)
Solyc01g105650.4	0.196667	0.156667	3.42333	0	0.0233333	0.0233333	-4.04216	-2.71965	-7.27111	00941///Flavonoid biosynthesis	2-oxoglutarate (2OG) and Fe(II)-dependent oxygenase superfamily protein (AHRD V3.3 *** A0A2U1MCV6_ARTAN)
Solyc01g105660.4	30.99	28.3033	223.603	28.5967	29.66	21.73	-0.0819682	0.0333375	-3.57652	00941///Flavonoid biosynthesis	2-oxoglutarate (2OG) and Fe(II)-dependent oxygenase superfamily protein (AHRD V3.3 *** F4INZ9_ARATH)
Solyc01g105730.1	0	0	17.7533	0	0	0			-12.1795	03020///RNA polymerase	Nucleoporin autopeptidase (AHRD V3.3 *-* AT1G10390.3)
Solyc01g105740.1	0	0	20.03	0	0	0			-11.6233	03020///RNA polymerase	IgA FC receptor (AHRD V3.3 --* A0A1J3EIS4_NOCCA)
Solyc01g105767.1	0.513333	0.416667	0.886667	0.136667	0.233333	0	-1.87988	-0.848766	-6.22059	03020///RNA polymerase	hydroxyproline-rich glycoprotein family protein (AHRD V3.3 *-* AT5G09530.1)
Solyc01g105790.3	2.97	3.2	0.0333333	4.61667	3.12667	2.14333	0.660785	-0.056585	5.71913		Unknown protein
Solyc01g105810.4	0.64	0.293333	161.717	0.763333	0.306667	0.38	0.317793	0.0279911	-8.98037		GDP dissociation inhibitor
Solyc01g105880.4	1.16	2.20333	3.06333	0.386667	2.32333	0.166667	-1.57555	0.0204042	-4.2278	00902///Monoterpenoid biosynthesis	Monoterpenoid synthase 2
Solyc01g106060.3	19.0233	16.6433	77.13	19.0367	18.5333	19.4033	0.0145893	0.126363	-2.20689		Glutamine amidotransferase (AHRD V3.3 *** A0A200PUF5_9MAGN)
Solyc01g106140.2	4.38667	3.27333	0.61	4.4	3.27	3.66667	0.0341745	-0.0258468	2.47474		F-box protein (AHRD V3.3 *-* A0A2K3NB03_TRIPR)
Solyc01g106200.3	0.06	0.116667	1.32333	0.35	0.356667	0.06	2.49615	1.57201	-4.56987		Oligopeptide transporter (AHRD V3.3 *-* A0A200QXQ7_9MAGN)
Solyc01g106250.4	7.8	7.90667	26.54	7.04667	6.79667	4.47	-0.120701	-0.258918	-2.78891		B3 domain-containing protein (AHRD V3.3 *-* A0A1Q3CKL9_CEPFO)
Solyc01g106470.3	45.1	52.2633	130.917	30.6067	42.8333	36.6867	-0.53189	-0.331372	-2.06108		Tunicamycin induced protein (AHRD V3.3 *** Q84JN2_ARATH)
Solyc01g106500.4	0.703333	0.826667	2.20667	0.516667	0.703333	0.54	-0.40624	-0.257892	-2.23002		Receptor-like protein kinase (AHRD V3.3 *** A0A2R6Q659_ACTCH)
Solyc01g106540.4	24.8467	22.74	4.97667	25.0133	26.3933	26.4633	0.0424582	0.184762	2.30584		neurofilament heavy protein (AHRD V3.3 *-* AT4G17000.3)
Solyc01g106750.2	27.17	34.47	4.07	26.5433	36.6233	26.91	-0.00243963	0.0398624	2.61255		Serine/threonine-protein kinase TOR (AHRD V3.3 *-* A0A2G2V7H7_CAPBA)
Solyc01g106830.4	4.3	3.47667	264.32	1.87667	2.79333	4.05	-1.19501	-0.342488	-6.27053		Phytosulfokine (AHRD V3.3 *** A0A2U1MA32_ARTAN)
Solyc01g106920.4	0.16	0.08	0.566667	0.106667	0.0666667	0.0666667	-0.58557	-0.299838	-3.27872		Nucleobase-ascorbate transporter 8 (AHRD V3.3 *** A0A1U8DZ27_CAPAN)
Solyc01g106930.3	0.04	0	1.33667	0	0.04	0	-0.955823	0.931657	-6.12332		Unknown protein
Solyc01g106970.3	0.1	0.0666667	0.75	0.0666667	0.0333333	0.0433333	-0.588661	-1.02605	-4.20961		F-box protein (AHRD V3.3 *-* A0A2K3PPT3_TRIPR)
Solyc01g106980.2	0.04	0.0133333	0.92	0.0266667	0.02	0.04	-0.580997	0.574524	-4.81598		Endo-1,4-beta-xylanase (AHRD V3.3 *** A0A1J3CP06_NOCCA)
Solyc01g107050.3	0.106667	0.0366667	0.98	0.07	0.143333	0.0366667	-0.579927	1.87339	-4.91447		HXXXD-type acyl-transferase family protein (AHRD V3.3 *** A0A2K3MRI0_TRIPR)
Solyc01g107060.2	0.0833333	0.0266667	1.23333	0.0533333	0.196667	0.0266667	-0.601029	2.67646	-5.58767		Unknown protein
Solyc01g107070.4	2.31333	1.87667	12.0633	2.82333	2.18667	2.33667	0.307105	0.195342	-2.60788		HXXXD-type acyl-transferase family protein (AHRD V3.3 *** A0A2K3MRI0_TRIPR)
Solyc01g107090.2	0.176667	0.22	1.35667	0.0433333	0.133333	0.133333	-1.89553	-0.759205	-3.53445	00520///Amino sugar and nucleotide sugar metabolism	beta-1%2C4-xylosidase (AHRD V3.3 *** AT3G19615.1)
Solyc01g107100.3	1.25333	1.45	1.88	0.546667	0.453333	0.2	-1.17781	-1.70723	-3.429	00520///Amino sugar and nucleotide sugar metabolism	beta-1%2C4-xylosidase (AHRD V3.3 *** AT3G19615.1)
Solyc01g107120.3	0.06	0.08	1.20333	0.05	0.07	0.01	-0.249256	-0.221974	-7.01372		BnaC03g41030D protein (AHRD V3.3 *-* A0A078GC68_BRANA)
Solyc01g107170.2	1.37333	1.36667	4.23667	1.16333	1.26	1.06	-0.207162	-0.167719	-2.15512		Zinc finger protein (AHRD V3.3 *** A0T3Q5_SOLTU)
Solyc01g107330.4	164.853	149.553	48.9067	232.21	183.393	294.81	0.520993	0.271457	2.44907		SWIB domain-containing protein (AHRD V3.3 *** A0A1Q3C0F4_CEPFO)
Solyc01g107370.3	201.137	251	9.22333	341.63	292.073	229.197	0.775862	0.194614	4.59224	00563///Glycosylphosphatidylinositol (GPI)-anchor biosynthesis	Gibberellin-regulated protein (AHRD V3.3 *** K0E174_POPTO)
Solyc01g107390.4	1.42	0.93	67.9633	1.36	1.02667	1.97	-0.0301413	0.105085	-5.32084	04075///Plant hormone signal transduction	Auxin-responsive GH3 product (AHRD V3.3 *** Q05680_SOYBN)
Solyc01g107730.3	94.5133	87.5133	13.2167	111.53	93.37	112.323	0.271351	0.0687962	2.99052	04075///Plant hormone signal transduction	D-type cyclin-2
Solyc01g107810.2	1.46333	1.87333	0.52	0.03	2.74667	0.04	-5.6365	0.473402	-3.78182	00940///Phenylpropanoid biosynthesis	Glycosyltransferase (AHRD V3.3 *** P93364_TOBAC)
Solyc01g107820.2	0.946667	1.08667	5.07333	0.833333	2.90667	0.936667	-0.138103	1.37679	-2.54246	00940///Phenylpropanoid biosynthesis	TOMATO WOUND-INDUCED 1
Solyc01g107900.3	1.69333	1.79333	15.4667	1.87	1.47	2.18	0.178992	-0.319241	-3.06086		O-acyltransferase WSD1-like protein (AHRD V3.3 *** A0A2K3ND41_TRIPR)
Solyc01g107920.2	0.7	0.91	8.80667	0.653333	1.04	0.623333	-0.075424	0.166879	-4.08139		Harbinger transposase-derived nuclease (AHRD V3.3 *** A0A200QYS5_9MAGN)
Solyc01g108120.3	11.5033	9.63	33.2867	8.9	10.7267	9.09667	-0.340882	0.120845	-2.10986	04141///Protein processing in endoplasmic reticulum	B3 domain-containing protein (AHRD V3.3 *** A0A1U8HM78_CAPAN)
Solyc01g108210.4	7.80667	6.36667	0.91	11.4867	7.03333	9.59	0.582863	0.118415	3.29123	00906///Carotenoid biosynthesis	Cytochrome P450 (AHRD V3.3 *** A0A200QZB6_9MAGN)
Solyc01g108270.4	0.166667	0.2	27.76	0.333333	0.166667	0.183333	0.998449	-0.325229	-7.56551	04016///MAPK signaling pathway - plant	Leucine-rich repeat protein kinase family protein (AHRD V3.3 *** A0A0K9NJV0_ZOSMR)
Solyc01g108310.4	0	0	148.24	0.05	0	0.0166667	2.44729		-13.3077		La-related protein like (AHRD V3.3 *** A0A2R6RH75_ACTCH)
Solyc01g108450.3	2.89667	2.53	22.5467	3.33	2.76667	2.74667	0.225829	0.0934391	-3.22304		Carboxypeptidase (AHRD V3.3 *** A0A2G2Y3S5_CAPAN)
Solyc01g108460.1	0.00666667	0.00666667	110.437	0.02	0.0133333	0.0266667	1.4871	0.84869	-12.1247		Carboxypeptidase (AHRD V3.3 *** A0A2G2Y3S5_CAPAN)
Solyc01g108670.4	12.56	21.91	2.81667	14.5967	16.64	14.77	0.254317	-0.436791	2.27061		Kinesin (AHRD V3.3 *** A0A200QYC3_9MAGN)
Solyc01g108710.3	1.73333	4.68667	17.4533	10.09	17.3733	2.39333	2.5219	1.84023	-3.00464		Unknown protein
Solyc01g108860.3	0.363333	0.83	0.806667	0	0.0333333	0	-5.26849	-4.65614	-6.63834	00940///Phenylpropanoid biosynthesis	2-oxoglutarate (2OG) and Fe(II)-dependent oxygenase superfamily protein (AHRD V3.3 *** A0A2U1MKU7_ARTAN)
Solyc01g108900.4	1.34667	1.44	2.77	0.13	0.246667	0.123333	-3.31469	-2.58203	-4.70727		pollen leucine rich repeat domain-extensin
Solyc01g109090.2	8.61333	9.23333	34.6967	4.49333	10.6133	5.97	-0.93595	0.129079	-2.73463		Unknown protein
Solyc01g109210.2	3.59667	3.62	5.75333	1.1	1.05	1.44667	-1.73116	-1.85817	-2.17236		Unknown protein
Solyc01g109270.3	2.09667	1.92	0.356667	2.29333	2.21	2.58	0.16718	0.178249	2.69741		electron transporter%2C putative (Protein of unknown function%2C DUF547) (AHRD V3.3 *** AT5G66600.9)
Solyc01g109330.3	1.85667	2.21333	21.5533	0.71	2.61333	1.01333	-1.36236	0.193109	-4.46524		Cytochrome c biogenesis protein CCS1, chloroplastic (AHRD V3.3 *** A0A2G2VTA9_CAPBA)
Solyc01g109460.3	24.8833	21.24	171.947	24.9267	22.51	27.53	0.0351812	0.0550282	-2.88324		Polyol monosaccharide transporter 4
Solyc01g109530.3	0.01	0	79.3133	0	0.03	0	-0.955823	2.41935	-27.8979		Proline-rich receptor-like protein kinase PERK7 (AHRD V3.3 *** A0A2G2WA26_CAPBA)
Solyc01g109670.3	5.92333	5.31667	0	11.0833	7.27667	6.73667	0.901247	0.432643	5.25513		Transcription factor RADIALIS (AHRD V3.3 *-* A0A2I0VXE6_9ASPA)
Solyc01g109750.2	19.6133	25.3067	2.54	11.8333	29.0833	11.8333	-0.715251	0.133779	2.08186	04130///SNARE interactions in vesicular transport	syntaxin-112-like (AHRD V3.3 *** A0A2I4HRN6_9ROSI)
Solyc01g109800.2	4.17	4.53	12.1833	1.26333	4.04333	1.58	-1.69944	-0.206676	-3.14443		DUF4408 domain-containing protein (AHRD V3.3 *-* A0A1Q3AR87_CEPFO)
Solyc01g109810.2	2.27667	3.32	6.19667	1.40333	2.50333	1.39667	-0.671976	-0.458387	-2.33637		tRNA-methyltransferase non-catalytic subunit trm6MTase subunit (AHRD V3.3 *** Q9FJZ5_ARATH)
Solyc01g109950.4	0.22	0.05	4.06667	0.266667	0.326667	0.17	0.326539	2.65652	-4.86697		Kinase family protein (AHRD V3.3 *** D7MUJ9_ARALL)
Solyc01g110180.4	0.486667	0.243333	14.6467	0.783333	0.346667	0.553333	0.72301	0.471843	-4.981	04712///Circadian rhythm - plant	Zinc finger, B-box (AHRD V3.3 *** A0A2U1KI66_ARTAN)
Solyc01g110210.3	53.73	196.463	0.0366667	0.366667	74.5733	0.483333	-7.1862	-1.48162	3.4286		Protein Mei2 (AHRD V3.3 *-* A0A0U9HRM8_KLENI)
Solyc01g110220.1	27.6967	107.907	0.04	0.316667	37.1833	0.32	-6.44136	-1.62355	2.71375		Protein Mei2 (AHRD V3.3 *-* A0A0U9HRM8_KLENI)
Solyc01g110230.1	42.57	158.417	0.08	0.27	49.3433	0.273333	-7.28125	-1.76989	1.56217		Protein Mei2 (AHRD V3.3 *-* A0A0U9HRM8_KLENI)
Solyc01g110320.4	0.07	0.143333	0.996667	0.0233333	0.143333	0.0466667	-1.4792	-0.0673961	-4.59242		Coiled-coil domain-containing protein 90B, mitochondrial (AHRD V3.3 *** A0A1J3GXX3_NOCCA)
Solyc01g110510.3	1.06	1.01	3.11333	0.393333	0.77	0.716667	-1.41077	-0.418493	-2.34616	04144///Endocytosis	ENTH/VHS-like protein (AHRD V3.3 *** A0A2U1MPP6_ARTAN)
Solyc01g110580.2	8.01	4.57	2.51667	7.97333	6.15	11.3833	0.00937149	0.393383	2.02027	04075///Plant hormone signal transduction	Small auxin up-regulated RNA5
Solyc01g110800.3	6.26333	6.15	0.513333	8.99333	2.72667	5.86	0.532156	-1.21147	3.34808	04075///Plant hormone signal transduction	Small auxin up-regulated RNA19
Solyc01g110950.3	5.93	0.96	0.316667	0	1.72	0.0233333	-22.9576	0.764826	-3.97353		DWNN domain, a CCHC-type zinc finger (AHRD V3.3 *-* A0A1P8BBL5_ARATH)
Solyc01g110970.3	4.64	3.19667	1.25667	4.54667	4.80667	7.23	-0.0180711	0.551545	2.37545	04075///Plant hormone signal transduction	Auxin-responsive protein SAUR20 (AHRD V3.3 *** A0A2G2XYI3_CAPAN)
Solyc01g111050.4	15.41	18.8167	0.36	8.92667	20.1533	9.32	-0.750265	0.0488279	4.58099		COBRA-like protein (AHRD V3.3 *** K4B3W8_SOLLC)
Solyc01g111070.3	115.237	14.1133	1.29333	7.05	16.59	8.35	-4.01746	0.177211	2.54886	00941///Flavonoid biosynthesis+++04712///Circadian rhythm - plant	Chalcone synthase-like protein (AHRD V3.3 *** A0A2K3NPT9_TRIPR)
Solyc01g111160.3	27.9067	16.21	673.857	61.8633	15.5633	83.46	1.16545	-0.0961465	-3.23038		Unknown protein
Solyc01g111220.3	0.26	0.36	6.78	0.416667	0.373333	0.286667	0.695644	0.0175412	-4.74381	00330///Arginine and proline metabolism+++00360///Phenylalanine metabolism+++00380///Tryptophan metabolism	Amidase (AHRD V3.3 *** A0A200RAW3_9MAGN)
Solyc01g111230.3	0.06	0.03	59.1133	0.373333	0.03	0.06	2.72078	-0.0301154	-10.2608	00970///Aminoacyl-tRNA biosynthesis	Dirigent protein (AHRD V3.3 *** K4B3Y5_SOLLC)
Solyc01g111260.2	5.07667	4.52667	21.8667	4.28667	3.99333	5.51333	-0.21316	-0.207274	-2.20432		1-phosphatidylinositol phosphodiesterase (AHRD V3.3 *** A0A1J3JKG9_NOCCA)
Solyc01g111270.3	1.15333	1.64	4.45	1.09333	2.21333	0.57	-0.0537114	0.389614	-3.18109		Armadillo repeat only 1 (AHRD V3.3 *** Q9SW41_ARATH)
Solyc01g111380.3	32.8333	34.2167	97.2567	23.1333	31.4533	23.9133	-0.483664	-0.167292	-2.23661		Actin-depolymerizing factor-like protein (AHRD V3.3 *** A0A2K3P088_TRIPR)
Solyc01g111540.4	0.0466667	0.0566667	243.873	0.0766667	0.156667	0.0166667	0.748938	1.42283	-14.1248	00052///Galactose metabolism+++00511///Other glycan degradation+++00531///Glycosaminoglycan degradation+++00600///Sphingolipid metabolism+++00604///Glycosphingolipid biosynthesis - ganglio series	Beta-galactosidase (AHRD V3.3 *** A0A2G3ATV6_CAPCH)
Solyc01g111700.2	2.71667	2.76333	8.40667	1.88	2.68	1.83667	-0.506537	-0.0823175	-2.39783	03050///Proteasome	26S proteasome non-ATPase regulatory subunit 3 (AHRD V3.3 *** B6TAE2_MAIZE)
Solyc01g111880.4	3.68667	3.3	9.68667	4.54333	4.43667	2.61	0.337577	0.395127	-2.08756		MAP kinase kinase kinase 11
Solyc01g111970.4	0.736667	0.696667	9.44	1.60667	0.526667	1.28333	1.15911	-0.41229	-2.94246		L-ascorbate oxidase-like protein (AHRD V3.3 *** A0A1U8DYA0_CAPAN)
Solyc01g112230.4	2.27	2.48667	169.403	0.383333	1.05333	0.393333	-2.55763	-1.28661	-8.98989		Plant EC metallothionein-like protein (AHRD V3.3 *** A0A200PQZ1_9MAGN)
Solyc01g150101.1	0.146667	0.17	0.983333	0.0633333	0.17	0.02	-1.21424	-0.0207606	-5.58574		Basic helix-loop-helix (BHLH) DNA-binding superfamily protein (AHRD V3.3 *-* A0A1P8ASG1_ARATH)
Solyc01g150134.1	0	0	1.82667	0	0	0			-5.99019		Unknown protein
Solyc01g150144.1	2.67333	2.95333	15.21	2.77333	3.36667	2.32333	0.0751491	0.165597	-2.84622	00260///Glycine, serine and threonine metabolism+++00680///Methane metabolism+++01130///Biosynthesis of antibiotics+++01200///Carbon metabolism+++01230///Biosynthesis of amino acids	Alpha/beta-Hydrolases superfamily protein (AHRD V3.3 *** A0A2U1MWY4_ARTAN)
Solyc01g150152.1	3.56667	3.11333	8.89667	1.77333	2.06333	1.54	-0.980221	-0.654106	-2.74585		Unknown protein
Solyc02g005003.1	0.2	0.133333	1.21667	0.18	0.28	0.06	-0.182194	1.20332	-4.56566	00061///Fatty acid biosynthesis+++00780///Biotin metabolism+++01212///Fatty acid metabolism	Unknown protein
Solyc02g005340.4	0.0733333	0.03	21.7333	0.0933333	0.0866667	0.02	0.382919	1.3833	-10.2315		Yellow stripe-like protein (AHRD V3.3 *** A0A2D1UXE7_ROSHC)
Solyc02g014220.3	0.06	0.0133333	0.286667	0.0133333	0.0133333	0.0133333	-2.22408	-0.0301154	-4.62953	00500///Starch and sucrose metabolism	Endoglucanase (AHRD V3.3 *** A0A2G3D2B5_CAPCH)
Solyc02g014460.4	35.8633	29.2767	10.4367	47.4133	33.36	47.61	0.436748	0.16705	2.02404		DNA damage-binding protein CMR1 (AHRD V3.3 *** R4XC35_TAPDE)
Solyc02g014490.4	0.03	0.04	0.396667	0	0	0.03	-2.46109	-2.88154	-4.00757	00564///Glycerophospholipid metabolism	glycerophosphodiester phosphodiesterase GDPDL6-like (AHRD V3.3 *** A0A2I4H2H1_9ROSI)
Solyc02g014530.4	0.0433333	0.0766667	12.4633	0.153333	0.11	0.13	1.93995	0.50427	-6.80386	00564///Glycerophospholipid metabolism	glycerophosphodiester phosphodiesterase GDPDL6-like (AHRD V3.3 *** A0A2I4H2H1_9ROSI)
Solyc02g014560.3	5.6	5.42333	31.1367	5.60333	4.19	5.16667	0.0284673	-0.406494	-2.84608		Calcium uptake protein mitochondrial-like (AHRD V3.3 *** A0A2K3MWX9_TRIPR)
Solyc02g014730.3	0.586667	0.203333	0.0666667	1.49	0.0133333	0.783333	1.36335	-3.91064	3.42582	00073///Cutin, suberine and wax biosynthesis	Cytochrome P450 (AHRD V3.3 *** A0A2U1QJ26_ARTAN)
Solyc02g020890.4	7.33333	9.61333	36.55	6.56667	9.28333	6.71333	-0.131668	-0.0959522	-2.68737		alpha/beta-Hydrolases superfamily protein (AHRD V3.3 *** AT3G19970.5)
Solyc02g021260.3	1.84333	0.896667	0.373333	2.83667	2.22333	2.46667	0.646864	1.28695	2.5382		B3 domain-containing protein (AHRD V3.3 *-* A0A1Q3DFU3_CEPFO)
Solyc02g021410.4	0.88	0.663333	9.84667	0.976667	0.853333	0.84	0.185619	0.339418	-3.81223		cation/H(+) antiporter 15-like (AHRD V3.3 *-* A0A2I4GL35_9ROSI)
Solyc02g022910.4	0.0433333	0.0833333	8.29333	0	0.02	0	-1.87509	-1.93789	-9.76103		Fatty acid hydroxylase (AHRD V3.3 *** A0A200Q3T8_9MAGN)
Solyc02g030133.1	0.01	0	0.453333	0	0.01	0	-0.955823	0.931657	-6.84528		Unknown protein
Solyc02g030460.2	31.6167	19.63	3.13	32.59	23.8167	33.32	0.0683945	0.25001	3.24908		trihelix transcription factor ASR3-like isoform X1 (AHRD V3.3 *** A0A2I4HRK6_9ROSI)
Solyc02g030462.1	0	0.01	6.95333	0	0	0		-0.991896	-10.4987	00520///Amino sugar and nucleotide sugar metabolism	Peroxisome biogenesis protein 2 (AHRD V3.3 *-* A0A2G2X6N8_CAPBA)
Solyc02g031750.3	0.533333	0.556667	2.25667	0.183333	0.53	0.373333	-1.50961	-0.103173	-2.82256		Phloem protein 2-like protein (AHRD V3.3 *** A0A2U1PTN1_ARTAN)
Solyc02g032550.3	10.5367	60.22	0.0233333	0.09	53.7133	2.69	-6.85529	-0.231216	6.62107	00230///Purine metabolism+++00240///Pyrimidine metabolism	Apyrase (AHRD V3.3 *** A0A2G2XFE6_CAPBA)
Solyc02g032820.3	0.243333	0.216667	16.9633	0.176667	0.3	0.24	-0.398536	0.454188	-6.41066	04626///Plant-pathogen interaction	Calcium-dependent protein kinase (AHRD V3.3 *** Q8RW36_SOLLC)
Solyc02g032910.3	2827.72	3082.37	18.1567	280.55	2263.85	396.227	-3.34132	-0.518595	4.33265		glycine rich protein precursor (AHRD V3.3 *-* NP_001233996.1)
Solyc02g032940.4	24.1233	21.8233	134.753	22.4933	22.6733	18.7567	-0.0678592	0.0156464	-3.07214		Aspartic proteinase (AHRD V3.3 *** A0A1U8FF23_CAPAN)
Solyc02g033070.1	1.32333	1.38667	7.13333	0.856667	1.04333	0.81	-0.603639	-0.45025	-3.3995		Protein MEF2BNB-like protein (AHRD V3.3 *** A0A1J3J2M0_NOCCA)
Solyc02g036370.3	4.14	3.36	19.28	4.43	4.26667	5.00667	0.131299	0.315279	-2.18517	04712///Circadian rhythm - plant	Protein REVEILLE 7-like (AHRD V3.3 *** A0A2G3A4J4_CAPAN)
Solyc02g036440.3	1.25	1.82333	33.7533	0.426667	2.35	0.16	-1.56578	0.283248	-7.99727		ALA-interacting subunit (AHRD V3.3 *** A0A1U8FRI2_CAPAN)
Solyc02g037550.3	7.63667	4.99	20.5567	4.18667	3.6	4.09667	-0.838261	-0.486648	-2.50118		Auxin efflux carrier (AHRD V3.3 *** A0A2U1MR93_ARTAN)
Solyc02g038640.3	0.0466667	0.11	1.36667	4.16	3.39667	7.40333	6.54658	4.9188	2.17585	03030///DNA replication+++03420///Nucleotide excision repair+++03430///Mismatch repair+++03440///Homologous recombination	Replication protein A subunit (AHRD V3.3 *-* A0A176W2E5_MARPO)
Solyc02g038690.1	269.567	281.883	60.4033	299.35	257.277	284.603	0.149771	-0.164065	2.11644		Histone H2B (AHRD V3.3 *** A0A078K3Z1_BRANA)
Solyc02g038740.4	7.48667	9.11667	37.69	5.06	12.5867	3.60667	-0.546131	0.399249	-3.65075	00900///Terpenoid backbone biosynthesis+++01130///Biosynthesis of antibiotics	3-hydroxy-3-methylglutaryl coenzyme A reductase (AHRD V3.3 *** A0A2G2XB84_CAPBA)
Solyc02g038807.1	1.67333	1.29	9.1	1.96	1.50333	1.5	0.257415	0.190892	-2.86331		Protein phosphatase 2C family protein (AHRD V3.3 *** A0A2U1LH09_ARTAN)
Solyc02g038819.1	9.62667	10.0133	58.96	9.46	9.73	8.50333	0.00799193	-0.0709486	-3.0455	00562///Inositol phosphate metabolism+++04070///Phosphatidylinositol signaling system	Phosphoinositide phosphatase family protein (AHRD V3.3 *** A0A2U1LC37_ARTAN)
Solyc02g043810.4	0.303333	0.233333	27.1267	0.313333	0.146667	0.206667	0.0615552	-0.68524	-7.27988		ENTH/ANTH/VHS superfamily protein (AHRD V3.3 *** A0A2U1N0Z9_ARTAN)
Solyc02g061770.4	0.493333	0.26	759.12	0.26	0.753333	0.206667	-0.918126	1.50102	-12.0947	00520///Amino sugar and nucleotide sugar metabolism+++04016///MAPK signaling pathway - plant	chitinase 2
Solyc02g061800.2	0.286667	0.16	1.55333	0.213333	0.306667	0.196667	-0.404446	0.902326	-3.21254		Peptidyl-prolyl cis-trans isomerase-like protein (AHRD V3.3 *** W7U8L5_9STRA)
Solyc02g061850.4	1.32667	1.14667	7.46	0.906667	1.18333	1.10333	-0.520206	0.00812253	-3.00074	00564///Glycerophospholipid metabolism+++00565///Ether lipid metabolism+++04144///Endocytosis	Phospholipase D (AHRD V3.3 *** K4B675_SOLLC)
Solyc02g062045.1	2.24333	4.23333	0.53	1.14	0.453333	1.95667	-0.951659	-3.25183	1.71052	00040///Pentose and glucuronate interconversions+++00052///Galactose metabolism+++00053///Ascorbate and aldarate metabolism+++00520///Amino sugar and nucleotide sugar metabolism	Retrovirus-related Pol polyprotein from transposon TNT 1-94 (AHRD V3.3 *-* A0A2K3MNN8_TRIPR)
Solyc02g062070.2	4.89	3.1	0	0	7.74	0	-22.2924	1.2307			NAC domain-containing protein 96-like (AHRD V3.3 *-* XP_004233985.1)
Solyc02g062160.1	4.06667	1.37333	49.45	2.22	2.93667	1.27	-0.852223	1.0685	-5.50541		Chaperone protein DnaJ (AHRD V3.3 *** A0A2G2XG76_CAPBA)
Solyc02g062170.3	45.1867	42.0967	8.66	49.3933	51.07	52.1033	0.155813	0.247877	2.45757		Chalcone-flavanone isomerase family protein (AHRD V3.3 *-* AT5G66230.1)
Solyc02g062320.3	22.1867	13.78	1.16667	40.1633	2.76333	27.3567	0.876186	-2.33498	4.28306		BURP domain protein (AHRD V3.3 *** A0A2K3PM47_TRIPR)
Solyc02g062330.3	1.93	1.39333	11.7733	1.88667	1.72667	1.31667	0.00193625	0.27935	-3.41261		Kinesin-like protein (AHRD V3.3 *** A0A2G2XB42_CAPBA)
Solyc02g062390.3	0.33	0.586667	18.76	0.22	0.443333	0	-0.565585	-0.451628	-10.061		abscisic acid and environmental stress-inducible protein TAS14 (AHRD V3.3 *-* A0A1U8FJ72_CAPAN)
Solyc02g062500.3	10.1767	11.2433	32.6967	4.86333	5.10333	4.74667	-1.03535	-1.17322	-2.9661		2-oxoglutarate (2OG) and Fe(II)-dependent oxygenase superfamily protein (AHRD V3.3 *** A0A2U1LXD5_ARTAN)
Solyc02g062690.3	44.7133	34.7833	106.657	22.94	27.8233	24.7067	-0.934805	-0.353713	-2.32415	04626///Plant-pathogen interaction	bHLH transcription factor 012
Solyc02g062750.4	0.15	0.0933333	10.8633	0.146667	0.286667	0.146667	0.000214	1.55981	-6.44077		sugar facilitator protein 9
Solyc02g062790.3	0.393333	0.58	66.64	0.24	0.52	0.263333	-0.672975	-0.216696	-8.26755		Proline-rich receptor-like protein kinase PERK7 (AHRD V3.3 *** A0A2G3A4A7_CAPAN)
Solyc02g062860.3	0.376667	0.146667	542.793	0.186667	0.2	0.203333	-1.01123	0.450906	-11.6636		polyol monosaccharide transporter 6
Solyc02g062870.3	0	0.116667	445.997	0	0.22	0.0766667		0.81486	-13.0607		Polyol monosaccharide transporter 7
Solyc02g063170.3	24.42	26.1767	229.663	15.8067	21.2667	11.6867	-0.608554	-0.339233	-4.52582		Abscisic acid (Aba)-deficient 4 (AHRD V3.3 *-* A0A1P8AQ81_ARATH)
Solyc02g063250.3	0.213333	0.186667	1.26667	0.06	0.61	0.273333	-1.73817	1.66027	-2.35678		Peptide methionine sulfoxide reductase MsrA (AHRD V3.3 *** A0A1D8JN47_9ENTR)
Solyc02g063310.2	0	0	31.4933	0	0.08	0		0.931657	-9.75403		NOD26-like intrinsic protein 4.3
Solyc02g063340.1	0	0	250.417	0	0	0			-9.62834	04626///Plant-pathogen interaction	Polcalcin Nic t 2 (AHRD V3.3 *** A0A2G3D1K3_CAPCH)
Solyc02g063510.1	5.42	11.4267	2.97	1.11333	8.17	0.7	-2.29539	-0.566561	-2.31816		hypothetical protein (AHRD V3.3 *-* AT5G67020.1)
Solyc02g064570.2	7.46	3.76	0	0.106667	6.87	0.11	-6.11561	0.782863	1.66346		VQ motif-containing protein 29 (AHRD V3.3 *** A0A2G2VXX9_CAPBA)
Solyc02g064720.3	5.71667	4.73667	15.5667	4.26333	5.44667	3.68333	-0.390558	0.173529	-2.28164		BTB/POZ domain-containing protein (AHRD V3.3 *** A0A2G2XBD2_CAPBA)
Solyc02g064830.4	0.233333	0.0933333	2.80333	0.146667	0.106667	0.136667	-0.650637	0.1406	-4.55262	04075///Plant hormone signal transduction	Indole-3-acetic acid-amido synthetas 3-3
Solyc02g064970.4	0.0466667	0.183333	1.66667	0.0233333	0.0233333	0	-0.898659	-2.95724	-7.28763	00940///Phenylpropanoid biosynthesis	Peroxidase (AHRD V3.3 *** K4B6T2_SOLLC)
Solyc02g064980.1	1.95333	0.313333	1.84667	0.0233333	0.656667	0.143333	-6.25173	0.997066	-3.88243		MAP kinase kinase kinase
Solyc02g065020.2	15.31	13.1233	2.64	12.53	11.7933	12.63	-0.275103	-0.187561	2.15582		BEST plant protein match is: (TAIR:plant.1) protein, putative (AHRD V3.3 *** G7K7Z5_MEDTR)
Solyc02g065090.4	0.466667	0.216667	0.0166667	0.316667	0.0466667	0.48	-0.493404	-2.23433	4.67505		Patatin (AHRD V3.3 *** A0A2G2XCC6_CAPBA)
Solyc02g065100.1	0	0	27.56	0	0	0.02			-10.5686		Patatin (AHRD V3.3 *** Q9FZ08_TOBAC)
Solyc02g065150.2	0	0.0633333	32.7567	0.0633333	0	0	1.88279	-1.8633	-11.0817		LOB domain-containing protein 36 (AHRD V3.3 *** A0A2G3D2Y4_CAPCH)
Solyc02g065160.2	38.4367	96.32	0.3	12.3233	60.06	9.06333	-1.62941	-0.738658	4.76368		SWIB/MDM2 domain (AHRD V3.3 *-* A0A200QJ19_9MAGN)
Solyc02g065290.1	11.6867	9.71667	0.976667	15.4233	14.2233	28.7267	0.41494	0.521127	4.77107		Dof zinc finger protein2
Solyc02g065380.3	50.23	49.43	174.837	43.07	49.7333	46.4033	-0.193808	-0.0215598	-2.14415	04144///Endocytosis	Cold-regulated plasma membrane protein 2 (AHRD V3.3 *** A0A1U8FJM9_CAPAN)
Solyc02g065480.2	1.33	1.67	6.91667	2.42667	2.18667	1.68	0.885925	0.360971	-2.2644		electron transporter%2C putative (Protein of unknown function%2C DUF547) (AHRD V3.3 *** AT5G66600.9)
Solyc02g065490.4	1.08667	0.873333	10.72	1.06667	1.17333	3.03333	0.00797596	0.39642	-2.00727		BEL1-like homeodomain protein 4 (AHRD V3.3 *** A0A2G3D326_CAPCH)
Solyc02g065530.4	1.29333	1.00667	19.4367	0.883333	0.446667	1.22	-0.524738	-1.19776	-4.2672		Hexosyltransferase (AHRD V3.3 *** A0A2G2XBK6_CAPBA)
Solyc02g065600.3	0.183333	0.133333	9.35667	0.0666667	0.22	0.1	-1.44883	0.670506	-6.79686		Protein trichome birefringence-like 19 (AHRD V3.3 *** A0A2G3D385_CAPCH)
Solyc02g065640.3	0	0	2131.77	0.143333	0	0.15	0.967731		-13.9997		Late embryogenesis abundant protein (LEA) family protein (AHRD V3.3 *** A0A2U1MVV9_ARTAN)
Solyc02g065740.3	0.243333	0.226667	227.623	0.183333	0.26	0.446667	-0.357525	0.186093	-9.24945	00520///Amino sugar and nucleotide sugar metabolism	alpha-1,4-glucan-protein synthase [UDP-forming] 1-like (AHRD V3.3 *** A0A2G3A5L5_CAPAN)
Solyc02g066857.1	3.19333	2.34667	0.0533333	5.50667	0.483333	4.13	0.803016	-2.28389	5.94981		Ninja (AHRD V3.3 *-* A0A200QVW0_9MAGN)
Solyc02g066920.3	30.3767	33.13	10.89	37.8367	33.1533	59.18	0.340841	-0.027621	2.32233	00564///Glycerophospholipid metabolism	Chlororespiratory reduction 7 (AHRD V3.3 *** A0A2U1NIM3_ARTAN)
Solyc02g066980.1	3.60667	3.21667	0.71	3.32667	3.25667	3.1	-0.0837157	-0.0114925	2.00733		TPX2 (Targeting protein for Xklp2) protein family (AHRD V3.3 *** F4K9T9_ARATH)
Solyc02g066990.2	0.67	0.613333	91.6767	1.15667	0.8	0.873333	0.821562	0.34673	-6.98807	03040///Spliceosome	Unknown protein
Solyc02g067100.3	21.42	36.0667	2.87667	17.7433	32.1533	18.38	-0.250972	-0.225162	2.54819		TPX2 (Targeting protein for Xklp2) protein family (AHRD V3.3 *** F4K9T9_ARATH)
Solyc02g067150.4	0.143333	0.596667	58.11	0	0.29	0.0266667	-3.45163	-1.14754	-11.5216		glycine-rich protein (AHRD V3.3 *-* AT3G29075.1)
Solyc02g067220.4	0.346667	0.1	10.5933	0.146667	0.05	0.1	-1.24008	-0.93815	-6.99322	04016///MAPK signaling pathway - plant+++04070///Phosphatidylinositol signaling system+++04626///Plant-pathogen interaction	Calmodulin-like protein (AHRD V3.3 *-* B6TXW9_MAIZE)
Solyc02g067350.3	0.12	0.05	6.03667	0	0.03	0.02	-4.42961	-0.808313	-8.56235		DUF1666 domain-containing protein (AHRD V3.3 *-* A0A1Q3AQV7_CEPFO)
Solyc02g067380.4	1.6	1.47	5.92333	1.14333	1.00333	1.23	-0.478482	-0.581425	-2.4539		Unknown protein
Solyc02g067450.4	0.03	0.01	790.813	0.04	0.0866667	0.03	0.383513	3.04283	-14.9919	00040///Pentose and glucuronate interconversions	Pectate lyase (AHRD V3.3 *** A0A1U8FTH1_CAPAN)
Solyc02g067490.3	0.97	2.32333	21.72	0.323333	1.42667	0.37	-1.54866	-0.759679	-6.13092		Actin cross-linking protein (DUF569) (AHRD V3.3 *** Q9XIF7_ARATH)
Solyc02g067510.3	0.123333	0.123333	123.573	0.273333	0.153333	0.0933333	1.15732	0.285851	-10.6693		Actin cross-linking protein, putative (DUF569) (AHRD V3.3 *** Q8GXC9_ARATH)
Solyc02g067740.4	23.91	25.2467	86.3933	20.2167	26.28	19.7433	-0.204452	0.0191202	-2.36172		beta-galactosidase (AHRD V3.3 *** AT3G27930.1)
Solyc02g067750.4	8.42	0.103333	155.533	0.1	0.203333	0.06	-6.37786	0.979519	-11.5243	00910///Nitrogen metabolism	Carbonic anhydrase (AHRD V3.3 *** A0A2G3D3J4_CAPCH)
Solyc02g067760.4	0.27	0	208.93	0	0	0	-4.04758		-13.8667		R2R3MYB transcription factor 21
Solyc02g067770.3	0.893333	1.57667	3.45	1.26333	1.32333	0.39	0.5059	-0.302144	-3.34678		Cysteine-rich receptor-like protein kinase 2 (AHRD V3.3 *-* A0A2I0VVQ8_9ASPA)
Solyc02g067780.3	1.15	1.33	4.26667	0.823333	1.19	0.706667	-0.458176	-0.200035	-2.79921		Cysteine-rich receptor-like protein kinase 2 (AHRD V3.3 *** A0A2G2VMT5_CAPBA)
Solyc02g067880.3	0.196667	0.163333	9.16667	0.263333	0.43	0.0366667	0.442007	1.38341	-8.24153	00240///Pyrimidine metabolism	Uridine kinase (AHRD V3.3 *** A0A2G2XD18_CAPBA)
Solyc02g067950.4	17.12	15.3067	3.26	17.1	16.68	15.6667	0.0328458	0.094686	2.11241		TPX2 (Targeting protein for Xklp2) protein family (AHRD V3.3 *-* F4J761_ARATH)
Solyc02g067970.4	18.4267	15.94	3.03	18.5033	18.0233	19.1	0.0340586	0.150502	2.50102		Zinc finger (C3HC4-type RING finger) family protein (AHRD V3.3 *-* F4IWG7_ARATH)
Solyc02g068400.3	7.15333	10.3433	22.8467	5.36333	5.43333	3.6	-0.381828	-0.972239	-2.83815		Pectin lyase-like superfamily protein (AHRD V3.3 *** AT4G20050.7)
Solyc02g068740.3	56.3733	60.3833	197.103	59.9	65.6933	47.8533	0.113968	0.0855569	-2.26898	00260///Glycine, serine and threonine metabolism+++00630///Glyoxylate and dicarboxylate metabolism+++01130///Biosynthesis of antibiotics+++01200///Carbon metabolism	Glycine cleavage system H protein (AHRD V3.3 *** A0A1U8FKG0_CAPAN)
Solyc02g069020.3	12.42	12.53	25.1567	7.26333	14.0733	6.86667	-0.753914	0.126473	-2.06572		Phloem protein 2-like protein (AHRD V3.3 *** A0A2U1PTN1_ARTAN)
Solyc02g069200.3	0.0566667	0.02	0.95	0	0.02	0.02	-2.45118	-0.0301154	-5.80298		iron-regulated transporter 1
Solyc02g069210.3	1.24667	1.79667	46.1733	0.366667	1.66667	0.32	-1.76757	-0.160654	-7.39619		Zinc transporter protein (AHRD V3.3 *** A5BDR3_VITVI)
Solyc02g069240.1	1.88333	2.59	3.79	0.706667	2.10667	0.973333	-1.39147	-0.359541	-2.1701		O-fucosyltransferase family protein (AHRD V3.3 *** S8EG27_9LAMI)
Solyc02g069250.4	5.12667	4.27333	16.0267	4.37667	3.44333	3.92333	-0.209387	-0.342361	-2.28095	00940///Phenylpropanoid biosynthesis	Alcohol dehydrogenase superfamily (AHRD V3.3 *-* A0A200Q008_9MAGN)
Solyc02g069280.2	4.69	4.91333	0.0966667	6.41	3.04667	4.02667	0.47783	-0.710651	5.18215		Argonaute3
Solyc02g069300.1	0.07	0.14	864.78	0.0666667	0.21	0.136667	0.00595814	0.5747	-12.8317		pectinesterase inhibitor-like (AHRD V3.3 -** A0A1S3B9K9_CUCME)
Solyc02g069390.2	8.31	7.51667	1.14667	8.83333	6.92	6.78667	0.10784	-0.146377	2.38515		Myb-like domain-containing protein (AHRD V3.3 *** A0A2U1L859_ARTAN)
Solyc02g069420.4	0.216667	0.126667	1.04333	0.0733333	0.106667	0.1	-1.57225	-0.245748	-3.6		Phospholipid-transporting ATPase (AHRD V3.3 *** A0A2G2Y2S2_CAPAN)
Solyc02g069430.4	0.346667	0.343333	1.85333	0.16	0.4	0.273333	-1.06831	0.188918	-2.94767		Phospholipid-transporting ATPase (AHRD V3.3 *-* A0A2G3D422_CAPCH)
Solyc02g069560.3	12.7333	11.67	2.47333	15.81	15.4367	16.3767	0.348061	0.380483	2.59759		Protein CHUP1, chloroplastic (AHRD V3.3 *** A0A2G3D453_CAPCH)
Solyc02g069740.4	1.41667	5.36333	5.7	0.7	2.68667	0.626667	-1.00017	-1.06939	-3.43825		Transcription factor jumonji (Jmj) family protein / zinc finger (C5HC2 type) family protein (AHRD V3.3 *** A0A2U1QN90_ARTAN)
Solyc02g069930.1	4.13333	5.56333	20.5633	5.48667	5.34	5.14	0.448204	-0.101753	-2.16879	00561///Glycerolipid metabolism	Alpha/beta-Hydrolases superfamily protein (AHRD V3.3 *** Q9LFQ7_ARATH)
Solyc02g070180.3	0.0433333	0	4.49333	0	0.0133333	0	-2.46109	0.931657	-9.38095	00940///Phenylpropanoid biosynthesis	FAD-binding Berberine family protein (AHRD V3.3 *** A0A1P8BFF2_ARATH)
Solyc02g070200.3	0	0	8.12667	0	0	0			-10.0378	00940///Phenylpropanoid biosynthesis	FAD-binding Berberine family protein (AHRD V3.3 *** A0A2U1LDC6_ARTAN)
Solyc02g070210.3	94.4733	91.3267	14.4533	110.597	102.027	112.013	0.261131	0.133351	2.84218		Patellin-4 (AHRD V3.3 *** A0A2G2XDH3_CAPBA)
Solyc02g070270.2	0.0266667	0	1.12667	0.0266667	0	0.0266667	0.0197212		-5.5159		Cationic amino acid transporter (AHRD V3.3 *** S8D7Y4_9LAMI)
Solyc02g070600.3	10.53	8.89667	1.27667	13.0767	11.46	11	0.339219	0.335961	2.90271		F-box protein (AHRD V3.3 *** A0A2K3P6V3_TRIPR)
Solyc02g070620.4	9.78667	8.79333	2.03333	13.1	11.1	9.95333	0.44655	0.30095	2.12437		F-box domain (AHRD V3.3 *** A0A200PSQ4_9MAGN)
Solyc02g070800.2	89.3	85.61	42.37	127.573	102.353	214.19	0.543282	0.231882	2.20304		DUF561 domain-containing protein (AHRD V3.3 *** A0A1Q3DH97_CEPFO)
Solyc02g071350.3	0.816667	2.24667	1.59	0.0833333	1.87333	0.116667	-3.26327	-0.337329	-3.94055	02010///ABC transporters	ABC transporter B family member 9 (AHRD V3.3 *** A0A2G3A7K1_CAPAN)
Solyc02g071430.3	0.0333333	0.1	5.40667	0.0166667	0.0866667	0.05	-0.898678	-0.315151	-6.98128	00950///Isoquinoline alkaloid biosynthesis	2-oxoglutarate (2OG) and Fe(II)-dependent oxygenase superfamily protein (AHRD V3.3 *** F4I629_ARATH)
Solyc02g071440.3	0.493333	0.726667	2.08667	0.523333	0.473333	0.333333	0.120041	-0.679475	-2.87721	02010///ABC transporters	2-oxoglutarate (2OG) and Fe(II)-dependent oxygenase superfamily protein (AHRD V3.3 *** Q9SB33_ARATH)
Solyc02g071460.2	2.90667	2.51667	39.1133	3.62	4.47	2.94333	0.278702	0.783366	-3.90406		hypothetical protein (AHRD V3.3 *-* AT3G57450.1)
Solyc02g071490.4	0.916667	1.18667	3.12	0.943333	1.06667	0.813333	0.0696811	-0.172576	-2.11035	02010///ABC transporters	2-oxoglutarate (2OG) and Fe(II)-dependent oxygenase superfamily protein (AHRD V3.3 *** Q9SB32_ARATH)
Solyc02g071580.4	6.36	5.63	1.27333	11.4367	8.77333	16.2	0.882099	0.623916	3.52315		Subtilisin-like protease SBT5.3 (AHRD V3.3 *** A0A2G2XF91_CAPBA)
Solyc02g071610.3	19.97	19.81	99.6933	25.1533	17.4367	26.4633	0.369099	-0.211429	-2.09737	00561///Glycerolipid metabolism	GDSL esterase/lipase (AHRD V3.3 *** A0A2G2XF69_CAPBA)
Solyc02g071620.3	7.3	8.64	92.7367	14.6133	9.80333	12.09	1.03089	0.153195	-3.15072		GDSL-motif lipase/hydrolase family protein 1
Solyc02g071770.3	0.856667	0.83	35.12	0.723333	0.88	0.656667	-0.206201	0.050096	-5.99783		oil body-associated protein 2A-like (AHRD V3.3 *** A0A2I4FEE8_9ROSI)
Solyc02g071930.2	27.22	27.9633	3.77	28.1433	33.3033	27.4433	0.0716369	0.21482	2.75237		Ctd small phosphatase-like protein (AHRD V3.3 *** A0A2K3M2Z3_TRIPR)
Solyc02g072040.3	1.69333	2.56	69.9833	0.653333	1.80667	0.66	-1.35221	-0.547711	-6.95026		calcium/calcium/calmodulin-dependent Serine/Threonine-kinase (AHRD V3.3 *** AT2G47010.2)
Solyc02g072060.3	4.87667	5.77333	0.0266667	7.15	7	4.47667	0.577218	0.252504	7.11438		Heat shock transcription factor (AHRD V3.3 *-* A0A1Y1I763_KLENI)
Solyc02g072240.3	2.56	2.49	10.7533	1.61	1.70333	2.73667	-0.625777	-0.569084	-2.19886		Cellulose synthase (AHRD V3.3 *** K4B8J8_SOLLC)
Solyc02g072290.1	0	0.01	0.38	0.02	0.04	0	1.85448	1.86737	-6.2654		Subtilisin-like protease (AHRD V3.3 *** Q9LWA3_SOLLC)
Solyc02g072540.3	8.49333	3.52333	17.34	3.86333	6.27667	4.39333	-1.12022	0.777354	-2.22188		Non-specific serine/threonine protein kinase (AHRD V3.3 *** A0A2G2XE54_CAPBA)
Solyc02g076860.3	0.0533333	0	39.9667	0	0.0566667	0	-1.87509	1.8341	-11.6429	03050///Proteasome	Pollen allergen Ole e 1 family (AHRD V3.3 *** A0A2U1LWI3_ARTAN)
Solyc02g076900.4	5.81667	5.94	23.1333	10.1133	5.61	5.69333	0.80293	-0.126652	-2.25655		Dual specificity phosphatase (AHRD V3.3 *** A0A200QWG9_9MAGN)
Solyc02g076940.2	1.12	0.673333	2.03333	1.05333	1.16667	0.443333	-0.0587761	0.754498	-2.37454		Receptor-like cytosolic serine/threonine-protein kinase RBK2 (AHRD V3.3 *-* A0A2G3BYG5_CAPCH)
Solyc02g077150.1	0.08	0.08	16.6667	0	0.04	0.02	-2.87668	-1.03792	-9.61651	00220///Arginine biosynthesis+++01210///2-Oxocarboxylic acid metabolism+++01230///Biosynthesis of amino acids	Phospholipase A1-II 1 (AHRD V3.3 *** A0A2G3AN96_CAPAN)
Solyc02g077270.4	0.783333	0.936667	1.65667	0.43	1.24667	0.476667	-0.850224	0.361065	-2.00662		Calcium-binding EF-hand family protein (AHRD V3.3 *-* A0A2U1MZJ3_ARTAN)
Solyc02g077420.3	0.216667	0.0833333	1.04	0.0166667	0.05	0.0166667	-3.60925	-0.759205	-5.94974	00220///Arginine biosynthesis+++01210///2-Oxocarboxylic acid metabolism+++01230///Biosynthesis of amino acids	Phospholipase A1-II 1 (AHRD V3.3 *** A0A2G3D5J6_CAPCH)
Solyc02g077490.3	0.16	0.283333	17.95	0.196667	0.33	0.29	0.230164	0.0999062	-6.25554		3'-5' exonuclease domain (AHRD V3.3 *-* A0A200QBM5_9MAGN)
Solyc02g077500.2	0.0366667	0.0733333	13.7367	0.233333	0.12	0.283333	2.4978	0.509133	-5.99549		Unknown protein
Solyc02g077510.4	0.17	0.0666667	5.64	0.183333	0.24	0.273333	0.143616	1.77043	-4.62312	00945///Stilbenoid, diarylheptanoid and gingerol biosynthesis	O-methyltransferase (AHRD V3.3 *** A0A2S1PVB3_CAMAC)
Solyc02g077590.1	0.496667	0.216667	2.03667	0.07	0.723333	0	-2.71314	1.69929	-5.87231		Homeobox-leucine zipper-like protein (AHRD V3.3 *-* Q3HRT1_PICGL)
Solyc02g077650.2	2.48333	1.93667	0.553333	2.49333	2.28333	2.57333	0.0344934	0.212855	2.09387		Pentatricopeptide repeat-containing protein (AHRD V3.3 *** A0A2G2UXY2_CAPBA)
Solyc02g077720.4	6.25667	6.26667	29.0767	5.24667	4.19667	5.01	-0.232413	-0.619991	-2.74888		Unknown protein
Solyc02g078050.4	36.9933	49.0267	5194.95	2.47333	36.51	2.18	-3.91203	-0.49204	-11.4003		Pistil-specific extensin-like protein (AHRD V3.3 *-* A0A2G3A8A5_CAPAN)
Solyc02g078080.1	0	0.0333333	35.2767	0.03	0	0.0633333	0.967731	-0.991896	-9.39518		LOW QUALITY PROTEIN: pistil-specific extensin-like protein (AHRD V3.3 *-* XP_019067603.1)
Solyc02g078100.3	33.3833	49.35	6197.56	11.5733	53.0333	6.67667	-1.52676	0.0481701	-10.0658		Pistil-specific extensin-like protein (AHRD V3.3 *-* A0A2G3A881_CAPAN)
Solyc02g078130.3	12.4467	9.61333	2.62	11.4767	11.3033	14.0867	-0.0933159	0.203128	2.30359		bHLH transcription factor 079
Solyc02g078150.4	8.33667	11.5333	23.0833	8.01333	16.3367	6.08	-0.0235822	0.458901	-2.10671		PDDEXK-like protein (AHRD V3.3 *** A0A2U1QIN2_ARTAN)
Solyc02g078160.3	0.74	0.85	5.06	0.63	0.703333	0.4	-0.212832	-0.305776	-3.85934		DUF506 domain-containing protein (AHRD V3.3 *** A0A1Q3CKJ0_CEPFO)
Solyc02g078190.3	0.1	0.15	140.097	0.05	0	0	-0.898659	-2.47318	-12.5527	00190///Oxidative phosphorylation+++04145///Phagosome	V-type proton ATPase subunit G (AHRD V3.3 *** A0A1U8G030_CAPAN)
Solyc02g078370.1	0.0866667	0.0866667	2266.11	0.23	0.466667	0.0566667	1.44517	2.35382	-15.323		anther-specific protein TA-29-like (AHRD V3.3 *** XP_004233830.1)
Solyc02g078430.3	0	0	52.6467	0	0	0			-10.4522		defensin-like protein (AHRD V3.3 *-* AT4G21720.3)
Solyc02g078500.2	5.1	4.77	14.3467	4.34333	4.94667	4.19667	-0.203472	0.0191423	-2.02799		Aluminum induced protein with YGL and LRDR motifs (AHRD V3.3 *** Q9FG81_ARATH)
Solyc02g078620.1	1.62667	1.19667	4.70333	0.296667	0.84	0.466667	-2.44494	-0.554886	-3.51736		Dof zinc finger protein DOF5.3 (AHRD V3.3 *** A0A2G3D6D4_CAPCH)
Solyc02g078660.4	0.0333333	0.04	1.62333	0.0466667	0.123333	0.126667	0.478578	1.55703	-3.89219	04144///Endocytosis	Hydroxyproline-rich glycoprotein family protein (AHRD V3.3 *-* A0A1P8AWR9_ARATH)
Solyc02g079290.3	0.716667	0.51	3.53	0.51	0.72	0.65	-0.468284	0.451146	-2.64712		FLOWERING LOCUS T/ TERMINAL FLOWER 1-like protein (AHRD V3.3 *** Q6L5N9_POPNI)
Solyc02g079330.3	1.66667	1.74667	22.0033	1.26667	1.13	1.29667	-0.379119	-0.661176	-4.37523		Equilibrative nucleotide transporter like (AHRD V3.3 *** A0A2R6QTM2_ACTCH)
Solyc02g079350.3	0.21	0.136667	16.3433	0.16	0.156667	0.136667	-0.288832	0.104587	-7.26225		Equilibrative nucleotide transporter like (AHRD V3.3 *** A0A2R6QTM2_ACTCH)
Solyc02g079370.3	29.1	20.4767	3.08	26.22	21.32	33.05	-0.116253	0.0377626	3.34201		cyclinD6_3
Solyc02g079440.3	0.0133333	0	0.246667	0	0	0	-0.955823		-5.17416	00940///Phenylpropanoid biosynthesis	FAD-binding Berberine family protein (AHRD V3.3 *** A0A2U1MQE5_ARTAN)
Solyc02g079490.3	1.55	1.18333	0.396667	1.43333	1.25	13.97	-0.0830385	0.0654649	5.05954		HXXXD-type acyl-transferase family protein (AHRD V3.3 *** Q9MAP9_ARATH)
Solyc02g079780.1	5.34667	7.55	64.4767	3.70333	5.45	4.02	-0.504433	-0.524051	-4.20748		hypothetical protein (AHRD V3.3 *** AT1G11440.1)
Solyc02g079810.3	65.2367	33.4733	0.203333	102.083	10.49	45.91	0.651635	-1.70921	7.73303		bHLH transcription factor 080
Solyc02g080180.1	5.25	8.48667	25.0467	2.28333	8.63	1.74667	-1.18904	-0.040956	-4.08595	00510///N-Glycan biosynthesis+++00513///Various types of N-glycan biosynthesis+++04141///Protein processing in endoplasmic reticulum	Oligosaccharyltransferase complex/magnesium transporter family protein (AHRD V3.3 *** AT1G61790.2)
Solyc02g080390.2	11.6333	11.1467	2.82	14.47	13.2433	14.0733	0.353172	0.226319	2.18443		Binding / calmodulin binding protein (AHRD V3.3 *** A0A1P8B7Z7_ARATH)
Solyc02g080400.3	39.18	34.4933	7.61333	52.4667	51.8233	49.84	0.431155	0.553825	2.56452		binding / calmodulin binding protein (AHRD V3.3 *-* AT4G21820.3)
Solyc02g080450.1	2.50333	3.02	63.1367	1.1	3.05	3.01667	-1.23927	-0.0201298	-4.61653		hypothetical protein (AHRD V3.3 *-* AT4G04745.1)
Solyc02g080790.4	0.133333	0.0833333	1.60667	0.0666667	0.0833333	0.05	-0.986403	-0.00349499	-5.20008		Deoxyhypusine synthase
Solyc02g080860.3	2.29333	1.50333	0.04	2.85	2.14	2.37667	0.339275	0.488411	5.60644		protein PHOSPHATE STARVATION RESPONSE 1-like (AHRD V3.3 *-* A0A2I4HP29_9ROSI)
Solyc02g080890.3	0.366667	0.453333	2.59667	0.436667	0.566667	0.473333	0.288175	0.285755	-2.56567	04016///MAPK signaling pathway - plant+++04626///Plant-pathogen interaction	WRKY transcription factor 6
Solyc02g080960.3	4.18667	6.15	85.9967	6.86333	7.85333	8.81667	0.719575	0.281662	-3.52312		Transmembrane protein, putative (DUF1068) (AHRD V3.3 *** F4ITS6_ARATH)
Solyc02g081040.4	1.91	1.14	3.21	0.966667	1.02667	0.87	-0.953786	-0.178552	-2.10801	04626///Plant-pathogen interaction	Lyk11 (AHRD V3.3 *** G3KGB2_SOLLC)
Solyc02g081130.3	10.5	8.45	2.99667	18.2767	16.16	15.6533	0.822689	0.902452	2.29347		PHD finger family protein / bromo-adjacent homology (BAH) domain-containing protein (AHRD V3.3 *** A0A2U1QHU8_ARTAN)
Solyc02g081170.4	35.2367	35.4767	1759.76	35.96	38.7633	44.21	0.0583224	0.096107	-5.5625		plastid lipid associated protein CHRC
Solyc02g081190.4	105.737	95.2167	462.5	57.66	104.413	84.65	-0.851644	0.0988408	-2.65696	00270///Cysteine and methionine metabolism	1-aminocyclopropane-1-carboxylate oxidase 4
Solyc02g081240.1	0.0966667	0	2.02333	0	0.05	0	-1.8337	0.931657	-6.47981	00480///Glutathione metabolism	Glutathione S-transferase (AHRD V3.3 *** A0A200QUY3_9MAGN)
Solyc02g081340.3	20.18	22.1767	2.76	24.9267	12.82	28.9533	0.331512	-0.811212	3.24989	00480///Glutathione metabolism	Glutathione S-transferase (AHRD V3.3 *** E1AWJ7_CAPAN)
Solyc02g081440.4	26.0933	23.8633	4.44	33.7167	31.0233	36.3533	0.40364	0.35303	2.90164		rho GTPase-activating protein (AHRD V3.3 *-* AT5G37010.1)
Solyc02g081670.1	3.04	0.98	0.143333	4.86667	3.43	3.91	0.720089	1.76516	4.59888		anantha
Solyc02g081740.2	0.0933333	0.0933333	3.46667	0.166667	0.0766667	0.133333	0.856162	-0.340682	-4.96753	00940///Phenylpropanoid biosynthesis+++00941///Flavonoid biosynthesis+++00945///Stilbenoid, diarylheptanoid and gingerol biosynthesis	HXXXD-type acyl-transferase family protein (AHRD V3.3 *** A0A2U1NYH9_ARTAN)
Solyc02g081770.2	1.44333	1.56333	2.01333	6.25	4.62	2.40667	2.15666	1.53467	0.117215	00940///Phenylpropanoid biosynthesis+++00941///Flavonoid biosynthesis+++00945///Stilbenoid, diarylheptanoid and gingerol biosynthesis	HXXXD-type acyl-transferase family protein (AHRD V3.3 *** F4JBC7_ARATH)
Solyc02g081820.3	1.60667	8.37	2.37	0.373333	5.14667	0.03	-2.08686	-0.773587	-6.49316		Haloacid dehalogenase-like hydrolase (HAD) superfamily protein (AHRD V3.3 *** A0A2U1MTA1_ARTAN),Pfam:PF00702
Solyc02g082060.2	13.9767	16.0333	40.01	5.2	15.1667	7.67333	-1.41821	-0.139984	-2.58731		PPPDE putative thiol peptidase family protein (AHRD V3.3 *** A0A2U1M5H1_ARTAN)
Solyc02g082070.4	0.273333	0.15	0.566667	0.293333	0.186667	0.16	0.122083	0.265905	-2.01875	00909///Sesquiterpenoid and triterpenoid biosynthesis	Cytochrome 71AV8 (AHRD V3.3 *** A0A2G2XFF3_CAPBA)
Solyc02g082170.3	12.3833	4.99333	0.263333	13.56	8.94333	8.10333	0.160668	0.8076	4.77808	00010///Glycolysis / Gluconeogenesis+++00030///Pentose phosphate pathway+++00051///Fructose and mannose metabolism+++00052///Galactose metabolism+++00680///Methane metabolism+++01130///Biosynthesis of antibiotics+++01200///Carbon metabolism+++01230///Biosynthesis of amino acids+++03018///RNA degradation	Purine permease (AHRD V3.3 *** A0A2P5EE53_TREOI),Pfam:PF16913
Solyc02g082310.2	24.76	105.19	0.48	5.74333	54.7633	5.37667	-2.10077	-1.01589	3.36036		Receptor-like protein kinase (AHRD V3.3 *-* A0A2K3P7F7_TRIPR)
Solyc02g082410.4	3.08	3.23333	57.45	4.66667	4.78	3.14	0.629622	0.533096	-4.45556		Tonoplast monosaccharide transporter 3
Solyc02g082450.3	4.79333	5.14333	13.97	3.88	4.27333	2.54667	-0.274302	-0.307425	-2.65815		Auxin efflux carrier (AHRD V3.3 *** A0A200PYL2_9MAGN)
Solyc02g082490.4	9.42667	9.67	35.1833	9.13333	10.5667	10.0367	-0.0183788	0.0892073	-2.05368		Protein phosphatase 2C family protein (AHRD V3.3 *** A0A2U1LH09_ARTAN)
Solyc02g082750.4	1.09667	5.83333	32.37	0.296667	1.83	0.26	-1.85969	-1.74421	-7.21118	00562///Inositol phosphate metabolism+++04070///Phosphatidylinositol signaling system	Phosphoinositide phosphatase family protein (AHRD V3.3 *** A0A2U1LC37_ARTAN)
Solyc02g082820.3	19.5467	21.9967	3.71667	18.9867	22.4333	22.0433	-0.00935276	-0.00305052	2.44355		cyclin B2
Solyc02g082860.3	14.9867	14.4567	54.7867	22.0833	13.9667	16.0967	0.586215	-0.0774341	-2.00996	00020///Citrate cycle (TCA cycle)+++01130///Biosynthesis of antibiotics+++01200///Carbon metabolism+++01210///2-Oxocarboxylic acid metabolism+++01230///Biosynthesis of amino acids	Isocitrate dehydrogenase [NAD] subunit, mitochondrial (AHRD V3.3 *** A0A2P6TV14_CHLSO)
Solyc02g082910.4	0.05	0.06	3.34333	0.0966667	0.286667	0.0366667	1.01531	2.21294	-6.65206	00010///Glycolysis / Gluconeogenesis+++00620///Pyruvate metabolism+++00630///Glyoxylate and dicarboxylate metabolism+++00650///Butanoate metabolism+++01200///Carbon metabolism	Acyl-CoA synthetase (AHRD V3.3 *** A0A1Y0KWS9_9PSED)
Solyc02g082930.3	4.59333	8.16667	74.2467	21.6733	9.89	11.7	2.26298	0.244456	-2.91015	00520///Amino sugar and nucleotide sugar metabolism+++04016///MAPK signaling pathway - plant	acidic extracellular 27 kD chitinase
Solyc02g082940.3	2.21	2.67667	0.37	3.1	2.31	1.78	0.514261	-0.244379	2.03773		Protein trichome birefringence-like 34 (AHRD V3.3 *-* A0A2G3D7B4_CAPCH)
Solyc02g082990.4	0	0.35	1637.83	0.17	0	0	1.85448	-2.94072	-15.3098		Late embryogenesis abundant protein (LEA) family protein (AHRD V3.3 *** A0A2U1ND46_ARTAN)
Solyc02g083190.2	32.0867	31.1867	94.3033	29.4	28.9233	23.75	-0.0997255	-0.140804	-2.18921		F-box family protein (AHRD V3.3 *** A0A2K3NMJ9_TRIPR)
Solyc02g083440.3	0	0	136.737	0	0	0			-12.3258		Peptidase A1 (AHRD V3.3 *-* A0A1R3GCG2_COCAP)
Solyc02g083480.3	0	0.02	3.21333	0.02	0.02	0.02	0.967731	-0.0301154	-7.42165	00940///Phenylpropanoid biosynthesis	Peroxidase (AHRD V3.3 *** K4BAL6_SOLLC)
Solyc02g083510.3	1.17333	0.976667	8.93667	0.64	0.616667	0.586667	-0.841412	-0.721077	-4.18338		plasma membrane intrinsic protein 2.11
Solyc02g083520.2	31.0467	20.3633	1.30667	28.3433	20.1933	23.0667	-0.109171	-0.0452444	4.0093	04075///Plant hormone signal transduction	self-pruning G-box protein
Solyc02g083640.4	46.9733	45.3133	8.32667	57	54.0767	59.0533	0.312054	0.227916	2.70952		Protein POLLENLESS 3-LIKE 2 (AHRD V3.3 *** A0A2G3D7L3_CAPCH)
Solyc02g083690.2	1.63667	3.04667	10.1433	0.796667	1.94667	0.39	-1.01577	-0.688469	-4.93604	04144///Endocytosis	Senescence/dehydration-associated protein-like protein (AHRD V3.3 *** A0A1P8AYB1_ARATH)
Solyc02g083700.4	3	2.51333	9.76	1.87333	2.78	2.10667	-0.644374	0.114559	-2.41276	00511///Other glycan degradation	Alpha-mannosidase (AHRD V3.3 *** A0A1U8FVM7_CAPAN)
Solyc02g083890.4	111.797	130.907	16.9567	99.5167	131.053	101.53	-0.14119	-0.041859	2.46443		Chalcone-flavanone isomerase family protein (AHRD V3.3 *** AT5G66230.1)
Solyc02g084210.1	12.23	5.35667	20.6333	11.6267	5.90667	6	-0.0405592	0.10253	-2.03265	00051///Fructose and mannose metabolism+++00520///Amino sugar and nucleotide sugar metabolism	GDP-mannose 4,6-dehydratase (AHRD V3.3 *** A0A2G3CZP5_CAPCH)
Solyc02g084600.4	37.4667	52.2433	12.95	6.63333	43.4167	7.36667	-2.48548	-0.32763	-0.96976	04016///MAPK signaling pathway - plant+++04626///Plant-pathogen interaction	Leucine-rich repeat receptor-like protein kinase family protein (AHRD V3.3 *-* A0A061DFG6_THECC)
Solyc02g084670.4	0.663333	0.516667	312.337	0.596667	0.716667	0.436667	-0.121355	0.442382	-9.75834		S-adenosyl-L-methionine-dependent methyltransferases superfamily protein (AHRD V3.3 *** A0A2U1PWQ7_ARTAN)
Solyc02g084710.3	67.5867	77.4633	340.157	74.4133	77.3333	64.7	0.150012	-0.0520479	-2.62786		Thioredoxin (AHRD V3.3 *** A0A1U8FW99_CAPAN)
Solyc02g084780.4	1.53667	1.07667	0.0733333	1.75	1.05667	1.22667	0.200518	-0.0484838	4.32905	00940///Phenylpropanoid biosynthesis	Peroxidase (AHRD V3.3 *** K4BAZ3_SOLLC)
Solyc02g084800.4	3.21667	3.79	0.33	2.69667	1.90667	2.14667	-0.230222	-1.02852	2.51749	00940///Phenylpropanoid biosynthesis	Peroxidase (AHRD V3.3 *** K4BAZ5_SOLLC)
Solyc02g084980.3	0.253333	0.25	4.11667	0.316667	0.15	0.333333	0.364136	-0.754019	-3.84652	00052///Galactose metabolism	Hexosyltransferase (AHRD V3.3 *** A0A2G2XGM6_CAPBA)
Solyc02g085010.1	4.12	3.33	20.9167	3.07	2.81667	3.84333	-0.439143	-0.285482	-2.58753		hypothetical protein (AHRD V3.3 *-* AT2G18210.1)
Solyc02g085020.4	10.9533	14.1333	2.27	17.2033	7.29	17.42	0.689925	-0.97241	2.786	00941///Flavonoid biosynthesis	dihydroflavonol 4-reductase
Solyc02g085120.3	1.16667	1.62667	12.0567	2.11667	0.97	2.89667	0.898634	-0.759226	-2.28561		Laccase (AHRD V3.3 *** K4BB26_SOLLC)
Solyc02g085150.4	3.97667	5.46667	530.017	3.48	5.35667	2.69667	-0.162523	-0.0699408	-7.88474		Late embryogenesis abundant (LEA) protein (AHRD V3.3 *** A0A1P8B7I6_ARATH)
Solyc02g085330.1	0.13	0.52	197.33	0.133333	0.133333	0.53	0.00595814	-1.92061	-8.82525		late embryogenesis abundant protein (AHRD V3.3 *** AT5G66780.1)
Solyc02g085380.3	2.59333	4.45	36.55	2.61	6.13	2.07333	0.0328796	0.412559	-4.3852		Protein LIKE COV 2 (AHRD V3.3 *** A0A2G2ZPX7_CAPAN)
Solyc02g085390.4	25.7833	21.4267	5.73	34.1033	26.6033	28.5233	0.43532	0.288484	2.16487		ATP-dependent DNA helicase DDM1 (AHRD V3.3 *** A0A1U8FMX5_CAPAN)
Solyc02g085440.4	18.52	77.8567	4.92333	0.946667	35.0067	0.593333	-4.29841	-1.23831	-3.16507		Ribosome biogenesis protein BMS1-like protein (AHRD V3.3 *-* A0A2G2W7A2_CAPBA)
Solyc02g085490.2	4.48	4.35333	69.9967	6.89333	6.55	5.99667	0.640603	0.543575	-3.77899		DUF620 domain-containing protein (AHRD V3.3 *** A0A1Q3DK00_CEPFO)
Solyc02g085660.1	0.213333	0.176667	28.4367	0.226667	0.23	0.18	0.113021	0.333809	-7.57802	00940///Phenylpropanoid biosynthesis	Glycosyltransferase (AHRD V3.3 *** A0A2I4ENI5_9ROSI)
Solyc02g085750.4	2.26333	2.55333	1.41667	2.53	2.24	11.53	0.198148	-0.209923	2.86475		Mental retardation GTPase activating protein (AHRD V3.3 *** A0A1P8BBG8_ARATH)
Solyc02g085770.4	2.47	4.72667	0.536667	3.42667	3.99333	2.46667	0.496276	-0.288997	2.06705		AWPM-19-like protein (AHRD V3.3 *-* A0A2U1MYT9_ARTAN)
Solyc02g085830.4	1.05333	1.05333	4.87667	0.783333	0.87	0.706667	-0.398851	-0.314642	-3.02933	04144///Endocytosis	Regulator of Vps4 activity in the MVB pathway protein (AHRD V3.3 *-* Q9FX63_ARATH)
Solyc02g085870.3	12.4933	12.1733	73.7267	18.3367	11.3133	20.3933	0.591302	-0.129153	-2.0667	00062///Fatty acid elongation+++04626///Plant-pathogen interaction	beta-ketoacyl-coenzyme A synthase
Solyc02g085880.3	0.32	0.276667	0.78	0.456667	0.246667	0.17	0.597565	-0.200041	-2.36692	00908///Zeatin biosynthesis	Cytochrome P450 (AHRD V3.3 *** A0A2U1LMY2_ARTAN)
Solyc02g085940.4	0.476667	0.37	0.246667	0.733333	0.583333	1.32	0.664226	0.657408	2.34971	00630///Glyoxylate and dicarboxylate metabolism+++00710///Carbon fixation in photosynthetic organisms+++01200///Carbon metabolism	Ribulose bisphosphate carboxylase small chain (AHRD V3.3 *** A0A2G2XBI7_CAPBA)
Solyc02g086040.2	0	0	9.75333	0	0.1	0.0333333		2.41115	-8.26876	00561///Glycerolipid metabolism	Alpha/beta-Hydrolases superfamily protein (AHRD V3.3 *** A0A2U1N4U5_ARTAN)
Solyc02g086140.2	6.38667	5.19333	1.08333	7.55333	8.4	6.71333	0.263101	0.656656	2.52594		homeobox Hox-B3-like protein (AHRD V3.3 *** AT1G67035.2)
Solyc02g086250.4	16.85	13.5867	3.79	20.9767	16.6467	18.44	0.348437	0.264588	2.13317		titan9 (AHRD V3.3 *** AT3G20070.4)
Solyc02g086300.4	0.72	0.536667	5.13	0.263333	0.42	0.176667	-1.4062	-0.383909	-5.07525		Class I glutamine amidotransferase-like superfamily protein (AHRD V3.3 *** A0A2U1KIC9_ARTAN)
Solyc02g086430.4	28.3233	39.9767	1.45	20.17	39.9667	15.9833	-0.461901	-0.0429195	3.30828		Zinc finger transcription factor 21
Solyc02g086452.1	0.27	0.186667	1.55333	0.19	0.173333	0.23	-0.445427	-0.15033	-2.96764		titin isoform X3 (AHRD V3.3 *-* XP_004232326.1)
Solyc02g086458.1	1.72	1.34333	11.1433	0.933333	1.02	1.41333	-0.837172	-0.427117	-3.17084		titin isoform X2 (AHRD V3.3 *-* XP_010316302.1)
Solyc02g086650.3	33.7367	29.5733	10.7267	44.4467	27.82	56.35	0.434446	-0.106294	2.27288		Phosphoenolpyruvate/phosphate translocator 2, chloroplastic (AHRD V3.3 *** A0A2G2XHT3_CAPBA)
Solyc02g086690.3	0	0	4.45667	0	0	0			-9.57222		MYB transcription factor (AHRD V3.3 *** H6B4C0_CROSA)
Solyc02g086700.4	0.0966667	0	0.943333	0.0933333	0.116667	0.133333	-0.0331122	3.41331	-2.95778	00500///Starch and sucrose metabolism	Glucan endo-1,3-beta-glucosidase (AHRD V3.3 *** A0A2G3D9H7_CAPCH)
Solyc02g086740.1	137.51	144.1	60.8767	173.707	155.863	288.423	0.351328	0.0877544	2.11647	03010///Ribosome	50S ribosomal protein L12, chloroplastic (AHRD V3.3 *** A0A2G3D9E1_CAPCH)
Solyc02g087280.3	2.26	2.48	14.22	1.42667	2.05	1.14	-0.625789	-0.317321	-3.86633		Protein NRT1/ PTR FAMILY 5.9 (AHRD V3.3 *** A0A2G3D9C8_CAPCH)
Solyc02g087420.3	10.9367	12.19	0.853333	7.46667	14.4633	5.96333	-0.524228	0.20611	2.65549		spindle assembly checkpoint component (AHRD V3.3 *** AT3G28370.4)
Solyc02g087440.4	34.7867	31.9667	7.28	36.9733	30.76	38.1667	0.110974	-0.0921221	2.26118		DUF761 domain-containing protein (AHRD V3.3 *** A0A1Q3BYY0_CEPFO)
Solyc02g087510.3	4.38667	4.30667	1.17333	6.06333	5.11333	6.36	0.493936	0.217092	2.2733		Protein kinase G11A (AHRD V3.3 *** A0A1U8FQE1_CAPAN)
Solyc02g087660.4	4.94	4.92333	6.94	2.43333	3.60667	1.93667	-0.994844	-0.483825	-2.03179		SlPIN8
Solyc02g087670.3	1.48	0.93	869.167	1.87667	1.33333	1.45667	0.373397	0.488982	-9.48803	00040///Pentose and glucuronate interconversions	Pectate lyase (AHRD V3.3 *** A0A2G2XHV6_CAPBA)
Solyc02g087830.4	0.733333	0.503333	4.88333	0.74	0.823333	0.653333	0.0386623	0.682885	-3.14006		Receptor-like protein kinase (AHRD V3.3 *** A0A2K3MR64_TRIPR)
Solyc02g087840.3	8.72333	7.66333	17.5733	4.24	7.29	4.87333	-1.01359	-0.105658	-2.07026		Leucine zipper, homeobox-associated, Homeodomain-like protein (AHRD V3.3 *** A0A2U1PPL6_ARTAN)
Solyc02g087880.3	416.617	366.263	66.08	525.987	446.637	502.133	0.370595	0.261053	2.79987	04145///Phagosome	Tubulin alpha chain (AHRD V3.3 *** A0A1U8FRN4_CAPAN)
Solyc02g087950.3	3.57	4.74	13.9367	3.91333	4.41667	4.04333	0.162508	-0.136973	-2.00669		DUF1666 domain-containing protein (AHRD V3.3 *** A0A1Q3AQV7_CEPFO)
Solyc02g087970.1	0	0	196.84	0	0	0			-9.58049		Mini zinc finger protein (AHRD V3.3 *** A0ZXL1_SOLLC)
Solyc02g088080.2	7.59667	9.15333	63.0767	8.61667	12.5233	8.53667	0.165745	0.399118	-3.07493		Unknown protein
Solyc02g088270.3	0.1	0.1	2.18667	0.05	0.133333	0.05	-0.995131	0.364327	-5.56294		hypothetical protein (DUF1997) (AHRD V3.3 *** AT5G39530.1)
Solyc02g088320.4	1.34667	2.57	54.5933	1.61667	2.57667	1.32667	0.280915	-0.0489287	-5.62186		Protein ENHANCED DISEASE RESISTANCE 2-like (AHRD V3.3 *** A0A1J3E5X3_NOCCA)
Solyc02g088380.4	31.5833	24.0233	1.89333	43.7633	39.8367	21.9467	0.490619	0.705062	3.27971		Early nodulin-like protein 20 (AHRD V3.3 *** F4IVN9_ARATH)
Solyc02g088710.3	493.77	708.457	0.13	36.9133	465.41	46.9767	-3.72293	-0.686363	8.44476	00130///Ubiquinone and other terpenoid-quinone biosynthesis+++00940///Phenylpropanoid biosynthesis	4-coumarate--CoA ligase-like 1 (AHRD V3.3 *** A0A1U8FQ18_CAPAN)
Solyc02g088830.4	147.953	133.2	19.0133	173.383	151.24	174.717	0.245476	0.152034	3.09083		hydroxyproline-rich glycoprotein family protein (AHRD V3.3 *-* AT3G02120.1)
Solyc02g088840.3	0.546667	0.57	7.1	0.82	0.643333	0.486667	0.599539	0.148278	-4.09922		Suppressor SRP40-like protein (AHRD V3.3 *-* F4IT95_ARATH)
Solyc02g089060.3	23.0667	39.8967	29.4933	13.7967	26.9467	8.28333	-0.729335	-0.630226	-2.0554	00860///Porphyrin and chlorophyll metabolism	Methyl esterase 11 (AHRD V3.3 *** A0A2U1LRP6_ARTAN)
Solyc02g089150.4	1.76667	1.80667	9.88667	1.32667	1.37667	1.04333	-0.381867	-0.427031	-3.31011		PI-PLC X domain-containing protein (AHRD V3.3 *** A0A1U8FSV1_CAPAN)
Solyc02g089170.4	0.506667	0.45	605.793	0.393333	0.2	0.38	-0.323049	-1.21975	-10.8885	00520///Amino sugar and nucleotide sugar metabolism	Alpha-1,4-glucan-protein synthase [udp-forming] 1 (AHRD V3.3 *** A0A1J6L3S7_NICAT)
Solyc02g089350.3	198.687	172.457	585.797	104.48	154.873	92.1733	-0.900803	-0.197485	-2.86466	00563///Glycosylphosphatidylinositol (GPI)-anchor biosynthesis	Gibberellin regulated protein (AHRD V3.3 *** A0A2U1PE48_ARTAN)
Solyc02g089420.1	15.7367	11.8267	2.66	18.54	16.92	13.47	0.249228	0.482895	2.14766		Basic leucine zipper 43 (AHRD V3.3 *** A0A1U8FPR4_CAPAN)
Solyc02g089460.1	26.4933	37.1367	70.2233	29.2133	52.1067	13.0933	0.11912	0.449738	-2.60549		protein GLUTAMINE DUMPER 6-like (AHRD V3.3 *** A0A2I4EB38_9ROSI)
Solyc02g089570.3	0	0	755.497	0	0	0			-11.8984		stress-induced protein KIN2-like (AHRD V3.3 *** XP_004232116.1)
Solyc02g089580.3	0	0	1346.48	0.0933333	0	0.28	0.967731		-12.5184		Late embryogenesis abundant protein (LEA) family protein (AHRD V3.3 -** AT5G38760.1)
Solyc02g089590.3	0	0.196667	1550.28	0.1	0	0.2	0.967731	-1.93735	-13.2477		Late embryogenesis abundant protein (LEA) family protein (AHRD V3.3 *** A0A2U1ND46_ARTAN)
Solyc02g089610.2	86.23	109.18	426.22	69.5467	88.64	67.63	-0.287657	-0.347677	-2.88956	00270///Cysteine and methionine metabolism+++00330///Arginine and proline metabolism	S-adenosylmethionine decarboxylase 2
Solyc02g089630.3	2.69667	4.43667	47.6933	1.24667	3.34667	1.8	-1.09115	-0.451839	-4.86531	00330///Arginine and proline metabolism+++01130///Biosynthesis of antibiotics	Proline dehydrogenase (AHRD V3.3 *** A0A2G2XIU2_CAPBA)
Solyc02g089690.3	32.43	67.9867	3.77667	23.6733	41.19	20.09	-0.422154	-0.77884	2.27049		Protein trichome birefringence-like 19 (AHRD V3.3 *** A0A2G2XIK2_CAPBA)
Solyc02g089700.4	0.41	0.243333	8.62	0.32	0.31	0.373333	-0.306436	0.317232	-4.79372		Protein trichome birefringence-like 19 (AHRD V3.3 *** A0A1U8FI69_CAPAN)
Solyc02g089730.1	17.7467	15.83	3.00667	17.4467	15.3167	18.4167	0.0129777	-0.0634862	2.48343		Endo-1,3(4)-beta-glucanase 1 (AHRD V3.3 *** A0A1J3K097_NOCCA)
Solyc02g089850.3	22.3033	43.92	49.4267	15.71	37.45	11.7033	-0.493203	-0.287542	-2.28916		Calcium uniporter protein 1, mitochondrial (AHRD V3.3 *** A0A2G3D8W7_CAPCH)
Solyc02g089860.1	2.69667	2.10667	8.27333	2.68	1.87333	1.59	-0.00100253	-0.195729	-2.60266		Elongation of fatty acids protein 3-like (AHRD V3.3 *** A0A2G3D8W4_CAPCH)
Solyc02g089930.4	2.41333	2.47667	15.2	1.86667	2.52667	2.59667	-0.33773	-0.00602437	-2.78737		Protein DA1 (AHRD V3.3 *** A0A2G3D8V7_CAPCH)
Solyc02g090150.1	0.396667	0.36	1.76	0.356667	0.303333	0.216667	-0.126216	-0.269977	-3.28121		Transducin/WD40 repeat-like superfamily protein (AHRD V3.3 *** A0A2U1PWP8_ARTAN)
Solyc02g090220.3	44.5867	36.3533	3.92	62.17	53.2867	56.4933	0.504888	0.522621	3.75702		Dof zinc finger protein PBF (AHRD V3.3 *** A0A2G3D8X0_CAPCH)
Solyc02g090310.1	90.9733	71.17	7.98	87.6067	89.1067	75.8933	-0.0326853	0.291755	3.16064		Dof zinc finger protein (AHRD V3.3 *** A0A2K3LFN5_TRIPR)
Solyc02g090350.4	8.88333	3.81	53.1767	4.74	5.52	7.20667	-0.888746	0.521642	-3.10648	00902///Monoterpenoid biosynthesis	Geraniol 8-hydroxylase (AHRD V3.3 *** A0A2G2XIM9_CAPBA)
Solyc02g090490.3	6.56333	4.14333	14.0167	2.92333	3.89667	3.41667	-1.15164	-0.119773	-2.23944		Patatin (AHRD V3.3 *** A0A059P1E3_CAPAN)
Solyc02g090540.4	2.85	3.15333	0.173333	2.64333	3.39	5.4	-0.0836942	0.0589329	4.81039		Glucose/ribitol dehydrogenase (AHRD V3.3 *** A0A2U1NV71_ARTAN)
Solyc02g090720.3	78.6867	57.97	4.99333	101.03	79.0633	79.2967	0.374732	0.419095	3.87006		BEST plant protein match is: (TAIR:plant.1) protein, putative (AHRD V3.3 *** G7K7Z5_MEDTR)
Solyc02g090970.1	0.313333	0.193333	1.58	0.07	0.166667	0.143333	-2.11432	-0.208196	-3.6913	04016///MAPK signaling pathway - plant	MAP kinase kinase kinase 21
Solyc02g091130.3	1.04	0.996667	218.917	1.64667	1.23333	1.34333	0.70108	0.279734	-7.58222	00190///Oxidative phosphorylation	ATP synthase subunit beta (AHRD V3.3 *** Q9ZR78_NICSY)
Solyc02g091310.2	9.66333	8.45333	0.163333	10.99	10.49	7.1	0.213045	0.297288	5.20439	04144///Endocytosis	Heavy metal-associated isoprenylated plant protein (AHRD V3.3 *-* A0A2R6QQR2_ACTCH)
Solyc02g091420.3	0	0	348.11	0	0.02	0		0.931657	-15.259		NOD26-like intrinsic protein 4.1
Solyc02g091480.1	0	0	144.59	0	0	0.736667			-7.69479	04626///Plant-pathogen interaction	Polcalcin Bet v 4 (AHRD V3.3 *** A0A1U8FWM1_CAPAN)
Solyc02g091520.3	2.03333	2.16	25.1533	1.93	1.92333	1.91333	-0.0491196	-0.210021	-3.93181		Calcium-dependent lipid-binding (CaLB domain) family protein (AHRD V3.3 *** A0A2U1LMA8_ARTAN)
Solyc02g091600.1	3.21	2.76	9.58667	2.9	2.44667	2.21	-0.126566	-0.216672	-2.35576		S-adenosyl-L-methionine-dependent methyltransferases superfamily protein (AHRD V3.3 *** Q9XII4_ARATH)
Solyc02g091700.3	6.50333	5.66333	72.9233	5.56667	7.56	3.81667	-0.201298	0.383348	-4.46367		Hydroxyproline-rich glycoprotein (AHRD V3.3 *** A0A2K3L507_TRIPR)
Solyc02g091810.2	0	0	1.05333	0	0.0233333	0		0.931657	-6.70548		bHLH transcription factor 015
Solyc02g091830.3	6.37333	8.16	42.2433	4.92667	7.65667	4.58333	-0.347902	-0.1395	-3.44376	00010///Glycolysis / Gluconeogenesis+++00051///Fructose and mannose metabolism+++00052///Galactose metabolism+++00500///Starch and sucrose metabolism+++00520///Amino sugar and nucleotide sugar metabolism+++01130///Biosynthesis of antibiotics+++01200///Carbon metabolism	Phosphotransferase (AHRD V3.3 *** A0A1Q3D4W8_CEPFO)
Solyc02g091870.3	0.813333	1.26667	6.19333	0.976667	1.3	0.593333	0.293644	-0.0124205	-3.64506	04145///Phagosome	Tubulin alpha chain (AHRD V3.3 *** A0A2G2XH54_CAPBA)
Solyc02g091910.2	16.4633	17.8833	3.07	25.5633	23.53	21.77	0.626757	0.354845	2.73048		EPIDERMAL PATTERNING FACTOR-like protein 2 (AHRD V3.3 *** A0A2I4HW41_9ROSI),Pfam:PF17181
Solyc02g092000.3	22.0633	25.33	102.357	20.4833	23.4567	19.1833	-0.0787237	-0.149074	-2.64755		transmembrane protein (AHRD V3.3 *** AT3G49720.3)
Solyc02g092050.3	19.74	18.4467	2.5	31.05	24.7633	28.5133	0.680688	0.3975	3.408		AP2-like ethylene-responsive transcription factor PLT2 (AHRD V3.3 *** A0A2G3D8I7_CAPCH)
Solyc02g092070.3	8.86667	8.4	1.81	14.41	11.9767	15.8667	0.727697	0.481024	3.01931		Growth-regulating factor 8 (AHRD V3.3 *** A0A2G3AB32_CAPAN)
Solyc02g092110.3	21.1333	14.2333	1.26	29.2033	17.2867	24.17	0.482927	0.243507	4.09081		Phytosulfokines 3 (AHRD V3.3 *** A0A2I0WHI7_9ASPA)
Solyc02g092150.3	6.34	11.81	13.3567	3.82	7.26333	3.37	-0.711772	-0.756729	-2.21067		ACT domain-containing protein (AHRD V3.3 *** A0A1Q3APQ4_CEPFO)
Solyc02g092190.1	0.293333	0.5	6.95667	0.396667	0.403333	0.393333	0.418924	-0.333854	-4.36766		hypothetical protein (AHRD V3.3 -** AT5G65925.1)
Solyc02g092240.3	14.8167	16.0333	67.7367	20.6633	18.5	13.4067	0.49613	0.172931	-2.56141		D-ribose-binding periplasmic protein (AHRD V3.3 *** AT5G50090.2)
Solyc02g092450.3	2.07667	1.77	40.5667	1.24667	1.78333	1.19	-0.699691	-0.0228109	-5.3415		Calcium-transporting ATPase (AHRD V3.3 *** A0A2G2XH12_CAPBA)
Solyc02g092460.3	1.84667	1.7	8.23333	1.76	1.88	1.45333	-0.0361198	0.110985	-2.75333	03010///Ribosome	BTB/POZ and TAZ domain-containing protein 4 (AHRD V3.3 *** A0A2G2XGZ7_CAPBA)
Solyc02g092580.3	3.57	4.23333	20.4967	2.03	4.23667	1.89667	-0.790824	-0.0409352	-3.56945	00940///Phenylpropanoid biosynthesis	Peroxidase (AHRD V3.3 *** K4BD54_SOLLC)
Solyc02g092680.1	0.453333	0.62	2.77333	0.613333	0.523333	0.52	0.456399	-0.287016	-2.64632		Subtilisin-like protease (AHRD V3.3 *** A9XG40_TOBAC)
Solyc02g092850.2	0	0	25.6733	0	0	0			-11.236		Sister chromatid cohesion PDS5-like protein (AHRD V3.3 *-* A0A2K3PKD0_TRIPR)
Solyc02g092950.3	67.3833	80.2533	12.31	70.23	82.17	63.1	0.0913624	-0.00898643	2.21151		Microtubule-associated protein RP/EB family member 1C (AHRD V3.3 *** A0A2G2XGZ8_CAPBA)
Solyc02g092960.1	0.413333	0	48.3833	0.396667	0	0.423333	0.00595814		-6.92774		hypothetical protein (AHRD V3.3 -** AT5G67265.1)
Solyc02g092980.3	134.8	106.933	33.6333	177.86	141.8	150.373	0.429679	0.383204	2.01267	04075///Plant hormone signal transduction	cyclin D3.1
Solyc02g093050.3	78.9333	65.9367	14.22	74.74	66.91	71.5633	-0.0460099	-0.00551416	2.20847	04016///MAPK signaling pathway - plant+++04626///Plant-pathogen interaction	WRKY transcription factor 8
Solyc02g093070.3	8.25	4.95333	0.646667	6.15	4.32	5.64	-0.399586	-0.216353	2.99019		2-oxoglutarate (2OG) and Fe(II)-dependent oxygenase superfamily protein (AHRD V3.3 *** A0A2U1Q3D7_ARTAN)
Solyc02g093180.3	10.1533	5.61667	56.3033	5.82	4.68	6.55667	-0.778189	-0.281923	-3.31727		HXXXD-type acyl-transferase family protein (AHRD V3.3 *** A0A2K3L8P7_TRIPR)
Solyc02g093280.2	21.2133	18.06	4.00333	31.66	20.68	19.0467	0.604665	0.171755	2.09312		bHLH transcription factor 017
Solyc02g093310.3	9.69333	8.57	58.1	7.91333	8.61667	7.13333	-0.266676	-0.0246327	-3.26021		PI-PLC X domain-containing protein (AHRD V3.3 *** A0A2G2XHF5_CAPBA)
Solyc02g093580.4	23.2933	92.46	98.51	0.853333	55.0367	1.70667	-4.75765	-0.815927	-6.04272	00040///Pentose and glucuronate interconversions	Tomato 9612 mRNA
Solyc02g093650.4	0.123333	0	27.4133	0	0	0	-1.87509		-9.73189		Early nodulin-like protein 1-like (AHRD V3.3 *** A0A2K3MHR5_TRIPR)
Solyc02g093670.3	0.1	0.1	7.10333	0	0.153333	0.1	-1.86084	0.583429	-6.33495		RPM1-interacting protein 4-like (AHRD V3.3 *** A0A2I4E4J5_9ROSI)
Solyc02g093700.3	3.64667	2.66	13.5633	1.79	2.22	1.99667	-0.997009	-0.300463	-2.98566		Cystinosin-like protein (AHRD V3.3 *** A0A1U8FR03_CAPAN)
Solyc02g093720.3	66.5633	60.3267	16.03	73.3333	69.1833	83.26	0.17356	0.170554	2.24229		TPX2 (Targeting protein for Xklp2) protein family (AHRD V3.3 *-* F4J761_ARATH)
Solyc02g093760.4	21.3833	36.9333	3.91333	21.6333	32.1533	21.3267	0.0390065	-0.255273	2.29548		Zinc finger (C3HC4-type RING finger) family protein (AHRD V3.3 *-* F4IWG7_ARATH)
Solyc02g093860.3	1.75333	1.99	30.57	2.82	2.21	2.58333	0.727796	0.125289	-3.81683		Lysine histidine transporter-like 1 (AHRD V3.3 *** A0A1U8FZ64_CAPAN)
Solyc02g093870.4	0.37	0.523333	8.75667	0.333333	0.676667	0.236667	-0.11161	0.316595	-5.46106		Lysine histidine transporter 1 (AHRD V3.3 *** A0A1U8FSC7_CAPAN)
Solyc02g093890.1	0.456667	0.316667	16.3033	0.893333	0.943333	0.836667	0.997258	1.56108	-4.5465	00909///Sesquiterpenoid and triterpenoid biosynthesis	hypothetical protein (AHRD V3.3 *** AT5G40800.1)
Solyc02g093990.4	6.5	4.54	57.8967	4.21667	5.00333	4.58667	-0.59624	0.107868	-3.91439	00230///Purine metabolism+++00730///Thiamine metabolism+++01130///Biosynthesis of antibiotics	Adenylate kinase (AHRD V3.3 *** A0A200R4A0_9MAGN),Pfam:PF00406
Solyc02g094000.1	0.236667	0.123333	42.2967	0.353333	0.613333	0.236667	0.587467	2.18125	-7.67834	04626///Plant-pathogen interaction	EF_hand_5 domain-containing protein/EF_hand_6 domain-containing protein (AHRD V3.3 *** A0A1Q3B940_CEPFO)
Solyc02g094040.3	0	0.0333333	94.58	0.0666667	0.0366667	0.0166667	2.86879	-0.0321077	-12.3168	00100///Steroid biosynthesis	Lipase (AHRD V3.3 *** A0A2G3DA77_CAPCH)
Solyc02g094230.1	4.06333	4.76667	7.22	1.74333	3.45333	0.616667	-1.22957	-0.540591	-3.69625		Unknown protein
Solyc02g094240.1	1.47	2.19333	6.24667	0.493333	0.85	0.163333	-1.58445	-1.41707	-5.32355		Unknown protein
Solyc02g094340.1	0.08	0.113333	0.65	0.0566667	0.176667	0.106667	-0.465239	0.654153	-2.74628	04075///Plant hormone signal transduction	Transcription factor GRAS (AHRD V3.3 *** A0A2U1NLZ8_ARTAN)
Solyc02g094370.1	0.156667	0.09	26.0567	0.143333	0.2	0.0533333	-0.0708552	1.06258	-9.18465		Exocyst subunit Exo70 family protein (AHRD V3.3 *** A0A2G3DA33_CAPCH)
Solyc02g094380.3	0.406667	0.256667	6.74	0.396667	0.406667	0.313333	0.0305554	0.629622	-4.69802	04626///Plant-pathogen interaction	Serine/threonine-protein kinase PBS1 (AHRD V3.3 *** A0A2G2XIZ7_CAPBA)
Solyc02g094750.1	3.53	5.59667	0.373333	2.32333	3.75667	2.75667	-0.595704	-0.650031	2.85131		TPX2 (Targeting protein for Xklp2) protein family (AHRD V3.3 *** F4K9U0_ARATH)
Solyc02g150124.1	0	0.01	0	0.503333	0.33	1.10333	6.49881	4.92213	7.41569		Enolase (AHRD V3.3 *-* A0A2G3A202_CAPAN)
Solyc02g150147.1	3.92333	4.82333	21.62	3.52667	2.98667	3.62333	-0.145271	-0.751828	-2.80096	00270///Cysteine and methionine metabolism+++00330///Arginine and proline metabolism	S-adenosylmethionine decarboxylase (AHRD V3.3 *-* Q6KC47_PRUPE)
Solyc03g005150.3	4.22	5.98333	45.9	6.47	5.11333	2.43333	0.629482	-0.248408	-4.37187		Sugar transporter protein 13
Solyc03g005200.3	0.0366667	0	6.02333	0.0366667	0.0766667	0	0.00595814	1.82232	-8.41959		Non-specific lipid-transfer protein-like protein (AHRD V3.3 *** A0A1J6K9J7_NICAT)
Solyc03g005213.1	379.26	623.937	0.146667	89.62	395.677	95.3133	-2.07076	-0.728189	9.11729		Unknown protein
Solyc03g005280.4	3.60333	4.25	5.22667	1.38	2.82667	1.16	-1.35576	-0.626143	-2.30141		Aspartic proteinase A1 (AHRD V3.3 *** A0A2G3CJM2_CAPCH)
Solyc03g005320.3	3.19333	3.25667	22.88	3.65667	2.48333	5.45667	0.236342	-0.422316	-2.19809	00062///Fatty acid elongation+++04626///Plant-pathogen interaction	3-ketoacyl-CoA synthase (AHRD V3.3 *** A0A2G2WWC0_CAPBA)
Solyc03g005450.3	6.03333	5.42667	16.7033	3.48667	4.65	4.22	-0.759022	-0.248683	-2.18389		Cellulose synthase (AHRD V3.3 *** A0A200Q4F9_9MAGN)
Solyc03g005480.4	1.94333	2.11	5.57333	1.39667	2.28	1.00667	-0.449087	0.06823	-2.67258		WAT1-related protein (AHRD V3.3 *** K4BDX2_SOLLC)
Solyc03g005550.3	0	0	9.89333	0	0.0133333	0		0.931657	-10.6128	00520///Amino sugar and nucleotide sugar metabolism	Serine/threonine-protein phosphatase 7 long form-like protein (AHRD V3.3 *-* A0A1J3IZ43_NOCCA)
Solyc03g005590.2	0.52	0.54	13.41	0.476667	0.44	0.293333	-0.0879959	-0.339712	-5.78052	04120///Ubiquitin mediated proteolysis	Regulator of chromosome condensation (RCC1) family protein (AHRD V3.3 *** A0A1P8B4Z7_ARATH)
Solyc03g005610.4	0	0	17.73	0	0	0.0166667			-10.1129		Polyubiquitin (AHRD V3.3 *** A0A2P6TPU3_CHLSO)
Solyc03g005620.4	12.0333	11.84	2.96	13.1567	12.86	15.1767	0.162169	0.0959066	2.2296		Kinesin (AHRD V3.3 *** A0A200PVY6_9MAGN)
Solyc03g005630.3	0.173333	0.283333	13.1533	0.24	0.253333	0.15	0.522295	-0.203992	-6.72197		DUF810 domain-containing protein (AHRD V3.3 *** A0A1Q3AX67_CEPFO),Pfam:PF05664
Solyc03g005720.3	0.05	0.0266667	0.626667	0.0366667	0	0.0266667	-0.415985	-1.90057	-4.82303	00620///Pyruvate metabolism	Calcium-dependent lipid-binding (CaLB domain) family protein (AHRD V3.3 *-* O22783_ARATH)
Solyc03g005850.2	0.0633333	0.0333333	7.73333	0	0.0333333	0.0333333	-1.87509	-0.0301154	-8.0726		muscle M-line assembly protein unc-89 (AHRD V3.3 --* XP_023909195.1)
Solyc03g005860.4	0.05	0.0333333	0.183333	0.0333333	0.0466667	0.02	-0.563737	0.378125	-3.24624	02010///ABC transporters	ABC transporter B family member 12 (AHRD V3.3 *** A0A2G3CJR4_CAPCH)
Solyc03g005900.4	6.52667	7.31667	69.5833	6.49667	5.93333	5.15333	0.022712	-0.339174	-3.96096	00561///Glycerolipid metabolism	GDSL esterase/lipase (AHRD V3.3 *** A0A2G2XF69_CAPBA)
Solyc03g005980.3	0.223333	0.31	80.37	0.13	0.176667	0.133333	-0.730728	-0.839774	-9.49753		NOD26-like intrinsic protein 1.1
Solyc03g006040.3	16.4433	10.3067	0.193333	30.2567	22.67	38.56	0.901543	1.09819	7.46151		Transcription factor bHLH35-like protein (AHRD V3.3 *** F4I1F3_ARATH)
Solyc03g006100.4	0.526667	0.396667	0.45	4.68	2.91333	10.85	3.19095	2.8722	4.43157	04016///MAPK signaling pathway - plant+++04626///Plant-pathogen interaction	LRR receptor-like serine/threonine-protein kinase EFR (AHRD V3.3 *** A0A1U8GGG3_CAPAN)
Solyc03g006110.3	0	0.0133333	5.03333	0.0933333	0.0266667	0.04	3.66627	0.86083	-7.21669		Non-specific serine/threonine protein kinase (AHRD V3.3 *** A0A2G2ZLG0_CAPAN)
Solyc03g006170.4	0	0	242.53	0	0.0366667	0		0.931657	-13.8707		Pollen allergen Ole e 1 family (AHRD V3.3 *** A0A2U1LWI3_ARTAN)
Solyc03g006200.3	0	0	32.9767	0	0	0			-11.2104		Cysteine protease (AHRD V3.3 *** A0A2U1PKJ9_ARTAN)
Solyc03g006270.3	0.09	0.0866667	41.7233	0.2	0.113333	0.0666667	1.16464	0.322007	-9.51859	04144///Endocytosis	RAB GTPase (AHRD V3.3 *** A0A2U1Q460_ARTAN)
Solyc03g006360.3	19.4167	22.2633	176.84	22.86	28.59	22.0333	0.244372	0.314379	-3.25161		Auxin-repressed protein (AHRD V3.3 *** A9YSI8_TOBAC)
Solyc03g006470.3	4.16	2.03667	77.33	3.82	1.80667	1.57333	-0.0741664	-0.223558	-5.8729		CBS domain-containing protein (AHRD V3.3 *** A0A1Q3C2E1_CEPFO)
Solyc03g006530.3	0.02	0.00666667	2.65	0.0133333	0.00666667	0.03	-0.608575	-0.0301154	-6.79994	04144///Endocytosis	Hydroxyproline-rich glycoprotein family protein (AHRD V3.3 *-* A0A1P8AWR9_ARATH)
Solyc03g006540.3	14.7233	16.44	4.62333	17.38	13.6167	22.0767	0.259125	-0.305335	2.14321		hypothetical protein (AHRD V3.3 *** AT2G01755.2)
Solyc03g006650.2	0.0466667	0.0933333	2.18667	0.0166667	0.0466667	0.0166667	-1.4792	-1.04894	-7.16948		Sugar transporter protein 10
Solyc03g006810.3	1.13667	1.27667	15.3067	1.52	1.39667	1.68	0.440654	0.102139	-3.45105	00940///Phenylpropanoid biosynthesis	Peroxidase (AHRD V3.3 *** K4BEA4_SOLLC)
Solyc03g006880.3	12.96	9.06333	1.80333	14.3667	9.96	23.25	0.184799	0.112735	3.52893	00904///Diterpenoid biosynthesis	gibberellin 20-oxidase-1
Solyc03g006950.3	0	0	1.83667	0	0	0			-7.26333	04016///MAPK signaling pathway - plant+++04075///Plant hormone signal transduction	Protein phosphatase 2C (AHRD V3.3 *** A0A2U1PQC9_ARTAN)
Solyc03g007030.3	100.56	109.843	31.07	122.403	97.4333	181.08	0.304808	-0.196471	2.41885		CDGSH iron-sulfur domain-containing protein NEET (AHRD V3.3 *** A0A1U8HGA0_CAPAN)
Solyc03g007050.3	55.2033	65.0467	4.96	66.7533	56.8633	64.45	0.302122	-0.234046	3.59165	04016///MAPK signaling pathway - plant	LRR receptor-like kinase family protein (AHRD V3.3 *** A0A072VP04_MEDTR)
Solyc03g007130.4	31.8767	31.7433	6.81	34.5633	39.68	38.5833	0.149424	0.294009	2.36531		65-kDa microtubule-associated protein 3 (AHRD V3.3 *** A0A2G2ZYR6_CAPAN),Pfam:PF03999
Solyc03g007200.2	0.203333	0.03	6.97	0.0866667	0.03	0.143333	-1.22243	-0.0301154	-5.78067		2-alkenal reductase (NADP(+)-dependent) (AHRD V3.3 *** A0A2G2WX40_CAPBA)
Solyc03g007340.4	3.68333	3.2	8.08	3.32333	3.36333	2.32667	-0.11207	0.0192502	-2.03083		polypyrimidine tract-binding-like protein (AHRD V3.3 *** AT5G24130.1)
Solyc03g007410.4	2.86	3.52333	2.44333	5.81667	2.44667	11.7467	1.06978	-0.539841	2.18962	04016///MAPK signaling pathway - plant	Basic helix-loop-helix (BHLH) DNA-binding superfamily protein (AHRD V3.3 *** A0A1P8BE01_ARATH)
Solyc03g007470.4	147.887	134.683	477.267	100.317	121.21	88.3467	-0.537391	-0.192104	-2.67191	04120///Ubiquitin mediated proteolysis+++04141///Protein processing in endoplasmic reticulum	Ubiquitin conjugating enzyme (AHRD V3.3 *** B3TLN8_ELAGV)
Solyc03g007700.1	18.6933	14.01	4.44667	26.8833	19.83	19.9233	0.546224	0.471938	2.00617		membrane-associated kinase regulator (AHRD V3.3 *** AT5G52870.1)
Solyc03g007710.3	9.36667	7.00333	0.72	12.9333	8.79	10.3833	0.484533	0.294251	3.69103		membrane-associated kinase regulator (AHRD V3.3 *** AT5G52870.2)
Solyc03g007720.3	7.69	6.29	1.02	8.61333	8.33	10.1133	0.183787	0.373383	3.17649		membrane-associated kinase regulator (AHRD V3.3 *-* AT1G64080.1)
Solyc03g007780.1	0	0	56.4933	0	0	0			-6.47003		Ovule Secreted Protein
Solyc03g007850.1	0.773333	0.543333	5.5	0.536667	0.573333	0.546667	-0.505974	0.0617173	-3.59214	03040///Spliceosome	Crooked neck-like protein 1 (AHRD V3.3 *** A0A2G2Y8B4_CAPAN)
Solyc03g007880.3	17.3067	32.5333	1.88667	12.5067	33.8467	14.4467	-0.433963	0.00749336	2.81474		Serine-rich adhesin for platelets-like protein (AHRD V3.3 *-* A0A2K3PD15_TRIPR)
Solyc03g007890.3	143.787	151.22	5	126.51	110.88	123.123	-0.149207	-0.485993	4.50593	04141///Protein processing in endoplasmic reticulum+++04626///Plant-pathogen interaction	class 2 small heat shock protein Le-HSP17.6
Solyc03g007950.3	0.103333	0.05	0.29	0.05	0.11	0.0133333	-1.01102	1.15788	-4.6232		Pectin lyase-like superfamily protein (AHRD V3.3 *** O81746_ARATH)
Solyc03g007960.3	3.36667	2.81333	137.147	3.88	2.35	2.20333	0.233115	-0.299341	-6.21107	00906///Carotenoid biosynthesis	beta-carotene hydroxylase-2
Solyc03g013310.3	0	0	3.96	0	0	0			-9.83306	00562///Inositol phosphate metabolism+++04070///Phosphatidylinositol signaling system	Phosphatidylinositol-3,4,5-trisphosphate 3-phosphatase (AHRD V3.3 *** A0A2I0V7Q5_9ASPA)
Solyc03g013450.3	0	0	7.28333	0	0	0			-7.03142		TGACG-sequence-specific DNA-binding protein TGA-1B (AHRD V3.3 *-* A0A2G3BIB7_CAPCH)
Solyc03g013600.1	1.50667	1.34333	0.15	3.35333	0.91	2.70667	1.27274	-0.649086	3.92323	00190///Oxidative phosphorylation	NAD(P)H-quinone oxidoreductase subunit 6, chloroplastic (AHRD V3.3 *** A0A1U8QDA9_CAPAN)
Solyc03g013620.1	2.22667	2.58	0.463333	6.78333	5.81333	9.24667	1.71645	1.13404	4.23834	00190///Oxidative phosphorylation	NAD(P)H-quinone oxidoreductase subunit 5, chloroplastic (AHRD V3.3 *-* I6N9A4_DATST)
Solyc03g019680.3	5.21667	3.96333	48.3433	4.71	4.83	5.19	-0.114323	0.254712	-3.47974	04626///Plant-pathogen interaction	CBS domain containing protein (AHRD V3.3 *** B6U1W0_MAIZE)
Solyc03g019960.3	15.2433	18.38	3.27333	16.81	16.15	15.6433	0.17239	-0.230361	2.09645		CDT1 Geminin-binding domain-like protein (AHRD V3.3 *** A0A2U1N3U2_ARTAN)
Solyc03g020060.3	0.483333	0.563333	4.99667	0.583333	2.01333	0.563333	0.315617	1.80878	-3.38374		Proteinase inhibitor type-2 (AHRD V3.3 *** A0A2G2V3L6_CAPBA)
Solyc03g025190.4	3.2	4.49	1.02333	5.63667	2.41667	5.27667	0.85529	-0.907189	2.2494		anthocyanin permease
Solyc03g025290.3	7.55	7.18	25.3033	6.06667	6.83	6.22667	-0.284759	-0.106461	-2.22245	04011///MAPK signaling pathway - yeast+++04392///Hippo signaling pathway - multiple species	Hydroxyproline-rich glycoprotein family protein (AHRD V3.3 *** B6SWF0_MAIZE)
Solyc03g025640.2	0.0166667	0	1.20667	0	0	0.03	-0.955823		-5.36589	00071///Fatty acid degradation+++00590///Arachidonic acid metabolism	Cytochrome P450 (AHRD V3.3 *** I6YHZ8_LINUS)
Solyc03g025750.4	0.06	0	6.49	0	0.06	0	-0.955823	0.931657	-7.89231		Actin-depolymerizing factor (AHRD V3.3 *** A0A2G2Z908_CAPAN)
Solyc03g025780.3	0.1	0.0733333	41.6067	0.726667	0.826667	0.0566667	2.85942	3.41794	-9.71759	00514///Other types of O-glycan biosynthesis	O-glucosyltransferase rumi homolog (AHRD V3.3 *** A0A2I4FGK6_9ROSI)
Solyc03g025790.4	45.74	43.3333	7.73667	62.27	34.9767	49.7367	0.45823	-0.343831	2.54124		Heavy metal-associated isoprenylated plant protein (AHRD V3.3 *** A0A2R6PM91_ACTCH)
Solyc03g025810.4	0.04	0.0533333	10.6567	0.2	0.236667	0.103333	2.27579	2.10619	-6.87231		Low-temperature-induced 65 kDa protein (AHRD V3.3 *-* LTI65_ARATH)
Solyc03g025820.3	2.71	0.823333	0.386667	2.72333	1	2.71	0.0525918	0.255519	2.66486		shortage in chiasmata 1 (AHRD V3.3 *** AT5G52290.1)
Solyc03g026000.4	3.71	2.74333	36.0233	1.96667	1.15	3.01333	-0.906555	-1.26499	-3.78746		bromodomain-containing protein DDB_G0271118-like (AHRD V3.3 *** XP_021765153.1)
Solyc03g026040.4	13.25	9.89333	1.50333	20.5867	15.8767	14.5733	0.6641	0.652952	3.15147		Leucine-rich repeat receptor protein kinase (AHRD V3.3 *** A0A2R6RQU4_ACTCH)
Solyc03g026080.3	3.35667	5.11333	10.03	2.99333	4.16	2.55667	-0.144002	-0.34149	-2.14404		Rhomboid-like protein (AHRD V3.3 *** A0A2G2X6Z4_CAPBA)
Solyc03g026090.4	525.733	1455.51	0.153333	28.2167	656.927	65.0967	-4.22002	-1.21736	8.64923		Non-specific lipid-transfer protein (AHRD V3.3 *** A0A164YT40_DAUCA)
Solyc03g026115.1	571.103	2359.12	0.0533333	38.89	1034.15	128.823	-3.85527	-1.25648	11.0312		Stamen-specific protein FIL1 (AHRD V3.3 *** A0A2G2ZYZ1_CAPAN)
Solyc03g026120.3	5.24333	16.93	18.5333	3.15667	9.59667	2.94333	-0.71455	-0.894388	-2.88442		S-adenosyl-L-methionine-dependent methyltransferases superfamily protein (AHRD V3.3 *** A0A2U1NM08_ARTAN)
Solyc03g031470.3	0.0466667	0.0933333	11.58	0	0.0233333	0.0466667	-1.8545	-1.93874	-8.18273	00941///Flavonoid biosynthesis	Dihydroflavonol 4-reductase (AHRD V3.3 *** Q403G5_LOTJA)
Solyc03g031480.3	0.113333	0.34	904.837	0	0	0	-0.955823	-2.44704	-14.0809		Unknown protein
Solyc03g031483.1	0	0	284.873	0	0	0			-14.5228		Fruit-specific protein (AHRD V3.3 -** FSPM_SOLLC)
Solyc03g031510.4	0	0.166667	1448.37	0	0	0		-1.86319	-15.1514		Fruit-specific protein (AHRD V3.3 *** A0A2G3AW17_CAPCH)
Solyc03g031520.4	0.69	0.173333	1580.15	0.35	0.173333	0.0866667	-0.994602	-0.0335396	-14.2695		DNA-directed RNA polymerase subunit beta (AHRD V3.3 *-* A0A2G2XEV3_CAPBA)
Solyc03g031530.4	2.23	2.45667	25.8933	2.12333	1.67333	2.18	-0.0557911	-0.583039	-3.82621		Sulfite exporter TauE/SafE family protein 2 (AHRD V3.3 *** TAUE2_ARATH)
Solyc03g031610.1	151.797	0	0	0	0	0	-22.7931				Unknown protein
Solyc03g031710.3	0	0	16.75	0	0	0			-10.7895		AT hook motif-containing protein (AHRD V3.3 *-* Q9FLX2_ARATH)
Solyc03g031740.3	0.0466667	0.09	12.1767	0.0566667	0.0166667	0.03	0.401202	-2.53536	-8.87797		Glucose-6-phosphate/phosphate-translocator (AHRD V3.3 *** O64910_PEA)
Solyc03g031780.4	9.80667	7.94	2.22667	10.09	9.77333	11.2033	0.0696947	0.274204	2.19758		nuclear polyadenylated RNA-binding protein 3-like isoform X1 (AHRD V3.3 --* XP_026421074.1)
Solyc03g031890.3	1.49	1.29667	3.70667	1.95333	1.35333	0.743333	0.400482	0.025714	-2.52623		Cold induced protein-like (AHRD V3.3 *-* Q94JH8_ORYSJ)
Solyc03g032190.3	41.31	51.9167	8.11667	46.1033	54.9233	50.3033	0.187668	0.0396616	2.50941		cyclinB2_7
Solyc03g032220.3	0.67	0.266667	1.86333	0.183333	0.16	0.106667	-1.84564	-0.768052	-4.31073	00940///Phenylpropanoid biosynthesis+++00941///Flavonoid biosynthesis+++00945///Stilbenoid, diarylheptanoid and gingerol biosynthesis	Caffeoyl-CoA O-methyltransferase (AHRD V3.3 *** A0A2G3CKP4_CAPCH)
Solyc03g032240.4	1.95333	3.04333	16.6	1.22333	2.35667	1.31	-0.655037	-0.419574	-3.92939		cation/H(+) antiporter 2-like (AHRD V3.3 *** A0A2I4FW97_9ROSI)
Solyc03g033410.4	6.06667	5.3	30.5867	7.98	9.88	5.93	0.398974	0.871773	-2.57584	04120///Ubiquitin mediated proteolysis+++04141///Protein processing in endoplasmic reticulum	Ubiquitin-conjugating enzyme (AHRD V3.3 *** A0A200QCU7_9MAGN)
Solyc03g033550.3	0.673333	0.64	2.03	0.506667	0.403333	0.536667	-0.379882	-0.703476	-2.14117		WEB family protein (AHRD V3.3 *** A0A2I0VRX2_9ASPA)
Solyc03g033860.1	9.39333	6.08667	1.15	9.01	8.70667	8.16667	-0.0304485	0.494784	2.68329		tRNA-methyltransferase non-catalytic subunit trm6MTase subunit (AHRD V3.3 *** AT5G66440.1)
Solyc03g034030.3	0.11	0.0766667	1.31667	0.146667	0.0933333	0.13	0.424693	0.32156	-3.57231		Plant Late Embryo Abundant (LEA) related (AHRD V3.3 *-* F5GUH5_CAEEL)
Solyc03g034140.4	0.03	0.15	3.09333	0	0	0	-0.955823	-3.20005	-7.70253	00130///Ubiquinone and other terpenoid-quinone biosynthesis	NAD(P)H dehydrogenase (Quinone) (AHRD V3.3 *** A0A2G2XZH4_CAPAN)
Solyc03g034207.1	0	0	0.11	0.643333	0.586667	0.713333	5.78213	5.57604	2.48122		K-box region protein (DUF1985) (AHRD V3.3 -** AT1G31150.2)
Solyc03g034230.3	5.82333	6.38	53.23	4.82333	5.58667	4.03333	-0.248743	-0.234732	-3.94262		hypothetical protein (AHRD V3.3 *** AT3G02555.2)
Solyc03g034240.4	8.17667	7.39667	341.753	4.15667	5.53	3.48333	-0.957872	-0.452773	-6.85393		Abscisic acid (Aba)-deficient 4 (AHRD V3.3 *-* A0A1P8AQ81_ARATH)
Solyc03g034280.3	0	0	456.173	0	0.17	0		2.41935	-14.0867	03015///mRNA surveillance pathway+++04113///Meiosis - yeast	GPI-anchored protein LORELEI (AHRD V3.3 *** A0A2I0VKS3_9ASPA)
Solyc03g034334.1	0	0	257.147	0	0.07	0		0.931657	-12.9004		Bifunctional inhibitor/plant lipid transfer protein/seed storage helical domain containing protein (AHRD V3.3 *** A0A2P5BKA3_TREOI)
Solyc03g043740.4	2.39667	2.36	9.27333	1.90333	2.09333	1.88667	-0.316823	-0.214523	-2.52704		Hydroxyproline-rich glycoprotein family protein (AHRD V3.3 *** A0A2U1M3E1_ARTAN)
Solyc03g043850.3	5.03333	5.30667	5.09	2.94	2.8	0.636667	-0.770903	-0.971247	-3.15139	00190///Oxidative phosphorylation	cytochrome c oxidase subunit 6a, mitochondrial-like (AHRD V3.3 *** A0A2I4HW31_9ROSI)
Solyc03g043910.3	2	3.81	5.42667	1.24	2.92667	1.12	-0.66385	-0.435292	-2.51802		BSD domain-containing protein (AHRD V3.3 *** A0A1Q3AQ21_CEPFO)
Solyc03g043930.4	8.95333	8.37	25.8933	9.31	8.72	7.37667	0.0882151	0.0264625	-2.04865		Heptahelical transmembrane protein 4 (AHRD V3.3 *** A0A1J3DWA9_NOCCA)
Solyc03g044010.4	32.5	35.46	116.013	29.4933	29.7667	28.39	-0.108268	-0.287159	-2.26959		Mitochondrial outer membrane protein porin 2 (AHRD V3.3 *** A0A1U8GMQ6_CAPAN)
Solyc03g044200.3	2.57	2.78667	68.3667	1.45333	1.79667	1.19333	-0.795672	-0.676015	-6.05437	00010///Glycolysis / Gluconeogenesis+++00071///Fatty acid degradation+++00350///Tyrosine metabolism+++00680///Methane metabolism+++01130///Biosynthesis of antibiotics+++01200///Carbon metabolism	Alcohol dehydrogenase-like protein (AHRD V3.3 *** A0A291L9M0_MENPI)
Solyc03g044210.4	0.03	0.0433333	430.507	0.03	0.0266667	0.0433333	0.025641	-0.59733	-13.5327		vicilin-like seed storage protein isoform X1 (AHRD V3.3 *** A0A2I4GN49_9ROSI)
Solyc03g044430.3	7.5	6.85333	59.4333	7.52667	8.00667	6.87	0.0355175	0.190876	-3.36054	00760///Nicotinate and nicotinamide metabolism	Nicotinate phosphoribosyltransferase (AHRD V3.3 *** A0A1U8GGJ3_CAPAN)
Solyc03g044590.2	0.4	0.473333	2.94	0.133333	0.34	0.536667	-1.56529	-0.490798	-2.6081		transmembrane protein%2C putative (DUF1279) (AHRD V3.3 *** AT2G20940.2)
Solyc03g044600.2	7.27667	8.39333	36.42	3.9	5.63333	9.96667	-0.901747	-0.620486	-2.0112		Unknown protein
Solyc03g044710.4	5.97333	5.88	2.18	9.25667	7.67333	10.0733	0.656753	0.355685	2.05154		Patatin (AHRD V3.3 *** A0A2G2XHJ4_CAPBA)
Solyc03g044740.4	17.5133	17.2767	124.653	13.87	13.36	11.3833	-0.308385	-0.400999	-3.65945	00460///Cyanoamino acid metabolism	Methyl esterase 1 (AHRD V3.3 *** A0A2U1LMY0_ARTAN)
Solyc03g044793.1	0	0.13	0.966667	0.0266667	0.0266667	0	0.967731	-2.28355	-6.33515		Unknown protein
Solyc03g044797.1	0.24	0.546667	3.48	0	0.273333	0.0666667	-3.65228	-1.04407	-5.91411	04016///MAPK signaling pathway - plant+++04626///Plant-pathogen interaction	Retrovirus-related Pol polyprotein from transposon TNT 1-94 (AHRD V3.3 *-* A0A1J3IX28_NOCCA)
Solyc03g044815.1	0	0	2.00667	0	0	0			-7.22431		Retrovirus-related Pol polyprotein from transposon TNT 1-94 (AHRD V3.3 *-* A0A2K3L8G7_TRIPR)
Solyc03g044960.2	0.703333	0.813333	2.26667	0.583333	1.40333	0.503333	-0.245251	0.757127	-2.41003		Calcium uniporter protein 2, mitochondrial (AHRD V3.3 *** A0A2G3ABZ2_CAPAN)
Solyc03g045080.3	0.03	0.0933333	0.87	0.0133333	0.0666667	0.0233333	-0.989148	-0.459104	-5.44474		protein GAMETE EXPRESSED 3 isoform X1 (AHRD V3.3 *** A0A2I4E2H5_9ROSI)
Solyc03g045140.4	1.03333	0.953333	6.73	6.18667	7.35	2.30667	2.646	2.93006	-1.78559		Cyclopropane-fatty-acyl-phospholipid synthase (AHRD V3.3 *** A0A2U1PIS2_ARTAN)
Solyc03g046270.4	1.73	1.65333	4.81667	0.983333	1.49	1.20667	-0.783693	-0.182305	-2.19922		Protein trichome birefringence-like 19 (AHRD V3.3 *** A0A1U8GSF3_CAPAN)
Solyc03g046320.4	0	0.113333	2489.74	0.433333	0.116667	0.116667	2.81786	-0.0301154	-14.574		Late embryogenesis abundant protein (LEA) family protein (AHRD V3.3 *** A0A2U1MVV9_ARTAN)
Solyc03g053085.1	5.41333	5.81333	5.45	0.89	3.61667	0.18	-2.58172	-0.735864	-5.10373		Ribonuclease 3-like protein 2 (AHRD V3.3 *-* A0A2G3BC36_CAPCH)
Solyc03g058400.4	0.116667	0.156667	101.02	0.123333	0.1	0.113333	0.15394	-0.683618	-10.0772		Eukaryotic aspartyl protease family protein (AHRD V3.3 *** A0A2U1PUH6_ARTAN)
Solyc03g058430.3	12.4667	11.4267	141.667	9.70667	8.55	17.2733	-0.327792	-0.443935	-3.28244	01040///Biosynthesis of unsaturated fatty acids+++01212///Fatty acid metabolism	Fatty acid desaturase (AHRD V3.3 *** E7CCC0_9BRAS)
Solyc03g058450.4	0	0.0133333	222.247	0.0133333	0.04	0	0.967731	1.44947	-15.2447		Glucan endo-1,3-beta-glucosidase 8 (AHRD V3.3 *** A0A2G2X542_CAPBA)
Solyc03g058890.4	0.413333	0.55	491.91	0.196667	0.35	0.486667	-1.05318	-0.674356	-10.2243	00040///Pentose and glucuronate interconversions	Pectate lyase (AHRD V3.3 *** A0A1U8FK05_CAPAN)
Solyc03g058910.3	4.24667	5.71333	1065.29	5.11333	2.98	7.40667	0.278645	-0.9558	-7.42857	00040///Pentose and glucuronate interconversions	Pectate lyase (AHRD V3.3 *** A0A2G2WYE5_CAPBA)
Solyc03g058960.1	0	0	10.87	0	0	0			-10.3683	04070///Phosphatidylinositol signaling system	Inositol hexakisphosphate and diphosphoinositol-pentakisphosphate kinase (AHRD V3.3 *-* A0A328DS98_9ASTE)
Solyc03g059123.1	0.0433333	0.03	0.406667	0.07	0.02	0.02	0.583621	-0.617883	-4.44027		Transposase, MuDR, plant (AHRD V3.3 *-* A0A1R3INL5_COCAP)
Solyc03g059190.4	2.87333	3.29	0.843333	4.32667	4.00333	4.94667	0.61502	0.256171	2.45161	00590///Arachidonic acid metabolism+++00790///Folate biosynthesis	NAD(P)-binding Rossmann-fold superfamily protein (AHRD V3.3 *** A0A2U1LFH9_ARTAN)
Solyc03g059200.2	98.8133	245.253	0.223333	51.5967	120.723	59.27	-0.915715	-1.08408	7.87817		Myb-related protein (AHRD V3.3 *** A0A2G2WYH6_CAPBA)
Solyc03g062720.3	11.76	11.75	4.35	15.2567	12.7567	26.3567	0.41055	0.0975783	2.4844		Photosynthetic NDH subcomplex B 2 (AHRD V3.3 *** A0A0F7GZL7_9ROSI)
Solyc03g063030.4	7.67667	5.10333	24.4533	9.28333	4.38667	7.16333	0.31893	-0.238428	-2.00637		Amino acid transporter (AHRD V3.3 *** A0A200R5Q3_9MAGN)
Solyc03g063140.4	2.72667	2.49	0.316667	3.10333	1.69	6.35	0.203265	-0.590899	4.24594		LOB domain-containing protein (AHRD V3.3 *-* A0A2U1Q2L9_ARTAN)
Solyc03g063150.3	0.376667	0.443333	535.277	0.693333	0.59	0.533333	0.911999	0.395682	-10.2439	00053///Ascorbate and aldarate metabolism	L-ascorbate oxidase-like protein (AHRD V3.3 *** A0A2G2VEA3_CAPBA)
Solyc03g065250.4	50.3433	48.8667	244.597	45.45	31.4467	59.5667	-0.106514	-0.664917	-2.24635	00073///Cutin, suberine and wax biosynthesis	Fatty acid hydroxylase superfamily (AHRD V3.3 *** A0A2U1L8N4_ARTAN)
Solyc03g065255.1	0	0	1.06333	0	0	0			-5.58724	04016///MAPK signaling pathway - plant+++04626///Plant-pathogen interaction	Retrovirus-related Pol polyprotein from transposon TNT 1-94 (AHRD V3.3 *** A0A2K3M2C0_TRIPR)
Solyc03g070390.3	0.41	0.276667	68.32	0.236667	0.236667	0.186667	-0.744982	-0.239046	-8.82256	00520///Amino sugar and nucleotide sugar metabolism	Alpha-1,4-glucan-protein synthase [udp-forming] 1 (AHRD V3.3 *** A0A1J6KRR6_NICAT)
Solyc03g070470.1	0	0.00666667	4.83	0.0166667	0	0.00666667	2.88912	-1.86319	-9.33419	04144///Endocytosis	ARF guanine-nucleotide exchange factor GNL2 (AHRD V3.3 *** A0A1U8EYH6_CAPAN)
Solyc03g071590.3	17.2733	17.6533	6.34333	26.69	20.5333	44.74	0.666563	0.19932	2.72283	00620///Pyruvate metabolism+++00710///Carbon fixation in photosynthetic organisms+++01200///Carbon metabolism	chloroplast malate dehydrogenase
Solyc03g071750.3	6.4	5.66	21.9367	5.55667	6.04	4.66	-0.173261	0.0638994	-2.47483	04011///MAPK signaling pathway - yeast	3-phosphoinositide-dependent protein kinase 1 (AHRD V3.3 *** A0A2G3CUY0_CAPCH)
Solyc03g071850.1	0.27	0.286667	2.68667	0.0166667	0.18	0.0866667	-3.82268	-0.704922	-5.01584	00941///Flavonoid biosynthesis+++00944///Flavone and flavonol biosynthesis	Glycosyltransferase (AHRD V3.3 *** A0A2I4G8J4_9ROSI)
Solyc03g078090.4	0.596667	0.54	2.92333	0.68	0.556667	0.7	0.207536	0.00953497	-2.27827	00040///Pentose and glucuronate interconversions	Pectinesterase (AHRD V3.3 *** A0A2I4GT13_9ROSI)
Solyc03g078200.3	0.11	0.31	0	0.44	0.333333	0.403333	2.04526	0.0551658	6.15664		Subtilisin-like protease-like protein (AHRD V3.3 *** A0A2K3P789_TRIPR)
Solyc03g078260.3	0.0166667	0.05	1640.06	0.08	0.0966667	0	2.23319	0.997897	-17.756		Pectin acetylesterase (AHRD V3.3 *** K4BHQ5_SOLLC)
Solyc03g078330.1	0.27	0.556667	0.93	0.216667	0.236667	0.0333333	-0.308649	-1.29161	-4.91338	00062///Fatty acid elongation+++04626///Plant-pathogen interaction	3-ketoacyl-CoA synthase (AHRD V3.3 *** A0A2G2VZG2_CAPBA)
Solyc03g078420.4	0.06	0.09	13.4133	0	0.15	0.06	-1.8545	0.66372	-8.10405		Unknown protein
Solyc03g079880.4	1.33	0.986667	4.58333	0.226667	0.523333	0.173333	-2.54097	-0.933624	-4.90838		Bifunctional inhibitor/plant lipid transfer protein/seed storage helical domain-containing protein (AHRD V3.3 *** A0A103YIU0_CYNCS)
Solyc03g079900.3	1.48667	0.586667	7.06	0.626667	1.63667	0.59	-1.23632	1.42014	-3.83716	04144///Endocytosis	Ras GTPase (AHRD V3.3 *** K2QMU3_MACPH)
Solyc03g079970.1	0	0.11	58.32	0.226667	0.23	0.343333	1.88514	0.862785	-7.68848		hypothetical protein (AHRD V3.3 *** AT3G49550.1)
Solyc03g079980.2	0.54	0.18	5.92	0.973333	0.766667	0.763333	0.884218	2.0661	-3.10352		DUF599 domain-containing protein (AHRD V3.3 *** A0A1Q3CKV5_CEPFO)
Solyc03g080030.4	0	0	1221.47	0.253333	0.38	0.123333	1.88279	2.41115	-13.398		major latex allergen Hev b 5-like (AHRD V3.3 *-* XP_004235040.1)
Solyc03g080070.4	0.05	0.0666667	40.0267	0.0333333	0.0166667	0.0333333	-0.563518	-1.92056	-10.4165		WAT1-related protein (AHRD V3.3 *** K4BHY3_SOLLC)
Solyc03g080100.4	8.68667	9.00333	102.953	7.94667	10.1067	5.31	-0.112445	0.122971	-4.48666		Heavy metal-associated isoprenylated plant protein (AHRD V3.3 *** A0A2R6RSC8_ACTCH)
Solyc03g082350.2	1.10667	0.94	46.4067	0.926667	1.34667	0.536667	-0.24185	0.472904	-6.68606		Avr9/Cf-9 rapidly elicited protein 65 (AHRD V3.3 *** Q9FQZ0_TOBAC)
Solyc03g082420.3	57.4133	39.65	4.5	49.8933	32.8833	33.6333	-0.175073	-0.292313	2.74736	04141///Protein processing in endoplasmic reticulum	Small heat shock protein, chloroplastic (AHRD V3.3 *** HS21C_SOLLC)
Solyc03g082430.1	72.26	50.7833	0.333333	76.13	56.45	53.3667	0.105739	0.130283	7.27974		Growth-regulating factor 5 (AHRD V3.3 *** A0A2G3A035_CAPAN)
Solyc03g082470.4	0.796667	0.87	1.10667	0.396667	0.603333	0.31	-0.985395	-0.551978	-2.00815		systemin receptor 1
Solyc03g082700.4	0.0833333	0.14	2.81667	0.156667	0.17	0.17	0.932272	0.23384	-4.26834		Oligopeptide transporter (AHRD V3.3 *** A0A200RD47_9MAGN)
Solyc03g082810.1	0.1	0.1	18.3467	0.1	0.15	0	0.00595192	0.5151	-9.61692	04016///MAPK signaling pathway - plant+++04626///Plant-pathogen interaction	WRKY transcription factor 26
Solyc03g082860.3	27.3167	24.4467	7.70333	37.08	28.9967	35.7	0.468412	0.221832	2.05676		Histone-lysine N-methyltransferase ATXR6-like protein (AHRD V3.3 *** A0A2K3P9S3_TRIPR)
Solyc03g083050.3	1.56	1.9	30.06	0.9	2.30333	2.03667	-0.769513	0.232932	-4.07019		hypothetical protein (AHRD V3.3 *** AT5G53030.1)
Solyc03g083360.3	9.77333	10.6367	31.5	8.21667	9.68333	6.86333	-0.216902	-0.173701	-2.39753	00040///Pentose and glucuronate interconversions	Pectinesterase (AHRD V3.3 *** A0A2G3CX60_CAPCH)
Solyc03g083380.4	1.83	1.37	0.3	2.97667	1.95333	1.94	0.728744	0.483102	2.55309	00073///Cutin, suberine and wax biosynthesis	O-acyltransferase WSD1-like (AHRD V3.3 *** A0A2I4DRV2_9ROSI)
Solyc03g083440.4	21.8567	21.1033	122.857	21.9633	27.99	24.0833	0.0308127	0.378636	-2.52101	00250///Alanine, aspartate and glutamate metabolism+++00910///Nitrogen metabolism+++01130///Biosynthesis of antibiotics+++01230///Biosynthesis of amino acids	Glutamate synthase (AHRD V3.3 *** A0A2U1PKW7_ARTAN)
Solyc03g083510.4	14.3433	10.55	2.00333	15.3167	14.2233	21.5233	0.128131	0.411189	3.29079	04016///MAPK signaling pathway - plant+++04626///Plant-pathogen interaction	Leucine rich repeat receptor kinase, putative (AHRD V3.3 *** B9RDB7_RICCO)
Solyc03g083700.1	0	0	17.8733	0	0	0			-9.05014		Plant invertase/pectin methylesterase inhibitor superfamily protein (AHRD V3.3 *** A0A2U1KPL8_ARTAN)
Solyc03g083710.1	0.12	0.06	24.8967	0.06	0.31	0.0633333	-0.89866	2.1694	-8.80192		Plant invertase/pectin methylesterase inhibitor superfamily protein (AHRD V3.3 *** A0A2U1LKC0_ARTAN)
Solyc03g083810.4	0.233333	0.233333	0.613333	0.16	0.14	0.0233333	-0.494333	-0.76585	-4.78034	03015///mRNA surveillance pathway	Serine/threonine-protein phosphatase 7 long form-like protein (AHRD V3.3 *-* A0A1J3IZ43_NOCCA)
Solyc03g083840.3	0	0.0133333	2.95333	0	0	0		-0.991896	-8.8027	00040///Pentose and glucuronate interconversions	Pectinesterase (AHRD V3.3 *** A0A1U8G949_CAPAN)
Solyc03g083980.1	1.91333	2.87	2.69333	0	1.68333	0	-5.73604	-0.872637	-6.4068		Unknown protein
Solyc03g093130.3	0.543333	0.303333	15.3267	0.443333	0.633333	0.466667	-0.210184	1.1563	-5.35042	04075///Plant hormone signal transduction	xyloglucan endotransglucosylase-hydrolase 3
Solyc03g093230.4	2.00667	3.61333	15.2167	1.12333	2.49333	1.17	-0.795351	-0.564099	-3.93461		tonoplast intrinsic protein 5.1
Solyc03g093360.3	182.76	166.61	389.247	132.823	167.437	112.327	-0.43398	-0.0248554	-2.00424		PLAT/LH2 domain (AHRD V3.3 *** A0A200QDT2_9MAGN)
Solyc03g093370.2	26.9967	56.3967	0.0166667	22.2967	35.2967	14.08	-0.253058	-0.722964	9.44176		protein DYAD (AHRD V3.3 *** A0A2I4E8U8_9ROSI)
Solyc03g093710.1	0.01	0.01	0.376667	0	0.01	0	-0.955823	-0.0301154	-6.40813	00310///Lysine degradation	histone-lysine N-methyltransferase, H3 lysine-9 specific SUVH6-like (AHRD V3.3 *** A0A1U8GIG3_CAPAN)
Solyc03g093980.2	17.0667	5.40667	0.09	17.0967	11.1	15.17	0.0478024	1.00755	7.29986		transmembrane protein (AHRD V3.3 --* AT3G06600.3)
Solyc03g094020.3	1.22667	2.15667	2.24667	0.81	1.14	0.506667	-0.572351	-0.964763	-2.37337		Alpha-glucosidase-like protein (AHRD V3.3 *** A0A2K3NWB8_TRIPR)
Solyc03g094177.1	76.3633	91.0233	25.5	102.55	77.3633	134.5	0.447383	-0.275762	2.22962	00790///Folate biosynthesis	Transcriptional coactivator/pterin dehydratase (AHRD V3.3 *** A0A200Q8U8_9MAGN)
Solyc03g095210.2	7.27667	26.68	0.106667	0.57	11.2767	0.193333	-3.66657	-1.32585	0.729323	04111///Cell cycle - yeast+++04113///Meiosis - yeast+++04120///Ubiquitin mediated proteolysis	WD40 repeat (AHRD V3.3 *** A0A200QQH4_9MAGN)
Solyc03g095500.3	6.29333	7.54	67.9167	4.27667	5.23	2.60333	-0.53541	-0.561255	-4.94818		Thioredoxin (AHRD V3.3 *** A0A2G2X4X1_CAPBA)
Solyc03g095900.4	0.203333	0.29	21.13	0.116667	0.1	0.0133333	-0.823714	-1.56898	-10.6337	00402///Benzoxazinoid biosynthesis	E8 protein homolog
Solyc03g096250.3	7.58	13.76	19.5067	4.90333	2.06667	4.48	-0.618261	-2.72763	-2.28994		Protein yippee-like (AHRD V3.3 *** A0A1U8GAE4_CAPAN)
Solyc03g096303.1	0.04	0.0166667	0.333333	0.02	0.04	0.0133333	-0.721627	1.24656	-4.64455		DNA topoisomerase (AHRD V3.3 *-* A0A1J3C7F3_NOCCA)
Solyc03g096370.3	0	0	0.243333	0	0.0133333	0		0.931657	-5.23696		O-fucosyltransferase family protein (AHRD V3.3 *** A0A061FTF8_THECC)
Solyc03g096385.1	0	0	3.00333	0	0	0			-6.72577	00900///Terpenoid backbone biosynthesis	UBN2_2 domain-containing protein (AHRD V3.3 *** A0A1Q3AQU5_CEPFO),Pfam:PF14223
Solyc03g096610.2	0.746667	0.54	0.116667	0.986667	0.89	0.726667	0.436404	0.714344	2.47435		Pentatricopeptide repeat-containing protein (AHRD V3.3 *** A0A2G2YMG9_CAPAN)
Solyc03g096680.2	0.25	0.186667	11.5633	0.156667	0.32	0.0333333	-0.661242	0.71605	-8.67626	03013///RNA transport	Eukaryotic translation initiation factor 3 subunit G (AHRD V3.3 *** A0A2I4FFZ1_9ROSI)
Solyc03g096705.1	0	0	0.73	0	0	0			-5.36464	04016///MAPK signaling pathway - plant+++04626///Plant-pathogen interaction	Retrovirus-related Pol polyprotein from transposon TNT 1-94 (AHRD V3.3 *-* A0A2K3NZR4_TRIPR)
Solyc03g096770.1	11.6767	7.77333	53.9633	3.47333	5.44	7.28	-1.78174	-0.557069	-3.1165		Protein RESPONSE TO LOW SULFUR 2 (AHRD V3.3 *-* LSU2_ARATH)
Solyc03g096870.3	50.9267	51.64	11.4833	51.4233	56.7433	61.1133	0.0424968	0.0997007	2.27811	04111///Cell cycle - yeast+++04113///Meiosis - yeast+++04120///Ubiquitin mediated proteolysis	cell division cycle 20.2, cofactor of APC complex-like (AHRD V3.3 *** A0A2I4FBA0_9ROSI)
Solyc03g096890.3	11.6	8.51667	2.30333	15.13	9.66667	13.3733	0.42859	0.159057	2.3924		Serine/threonine-protein kinase TIO (AHRD V3.3 *** A0A1U8FYB3_CAPAN)
Solyc03g097100.1	1.11667	0.433333	128.917	1.28667	0.52	0.946667	0.239309	0.264274	-7.30326	04626///Plant-pathogen interaction	Calmodulin (AHRD V3.3 *** B6UHC3_MAIZE)
Solyc03g097230.1	22.1933	26.6733	57.2667	15.3467	27.09	10.5267	-0.52953	-0.0429697	-2.67714		AIG2-like (Avirulence induced gene) family protein (AHRD V3.3 *** Q9FIQ3_ARATH)
Solyc03g097390.3	6.52667	9.75	11.5967	4.03	6.25	2.46333	-0.66738	-0.702298	-2.49347	00061///Fatty acid biosynthesis+++01212///Fatty acid metabolism	Acyl-[acyl-carrier-protein] hydrolase (AHRD V3.3 *** A0A2G2VB33_CAPBA)
Solyc03g097440.3	0.0166667	0.0333333	1.08	0.03	0.0333333	0.0466667	0.921015	-0.0432088	-4.7374		11-beta-hydroxysteroid dehydrogenase 1A (AHRD V3.3 *** A0A2G3A0G7_CAPAN)
Solyc03g097560.3	30.8067	38.4433	86.6833	18.36	18.4433	11.5067	-0.715986	-1.09827	-3.11634		Bidirectional sugar transporter SWEET (AHRD V3.3 *** A0A142DVI0_SOLTU)
Solyc03g097600.3	12.56	12.1133	30.12	7.66	9.74333	6.66333	-0.67934	-0.340362	-2.39471		Bidirectional sugar transporter SWEET (AHRD V3.3 *** M1D4D5_SOLTU)
Solyc03g097700.3	0.32	0.373333	1.53	0.26	0.213333	0.213333	-0.247405	-0.850693	-3.04888	00945///Stilbenoid, diarylheptanoid and gingerol biosynthesis	O-methyltransferase (AHRD V3.3 *** F6M2M1_VITPS)
Solyc03g097720.4	5.55	5.46667	28.2667	5.62333	4.76	4.55	0.038978	-0.230733	-2.85683		CASP-like protein (AHRD V3.3 *** A0A328D0P9_9ASTE)
Solyc03g097750.4	30.5133	29.9267	76.23	26.19	25.9633	20.02	-0.201676	-0.244562	-2.13215	04141///Protein processing in endoplasmic reticulum	Translocon-associated protein subunit beta (AHRD V3.3 *** V4N6V6_EUTSA),Pfam:PF05753
Solyc03g097950.4	126.6	126.203	56.4533	165.313	144.553	252.907	0.40829	0.16846	2.02006	03010///Ribosome	50S ribosomal protein L29, chloroplastic (AHRD V3.3 *** A0A2G3CA56_CAPCH)
Solyc03g098300.1	3.6	3.26667	19.5933	3.14667	4.10333	2.74	-0.16311	0.306969	-3.00561	00330///Arginine and proline metabolism+++00480///Glutathione metabolism+++01130///Biosynthesis of antibiotics	Ornithine decarboxylase (AHRD V3.3 *** A0A1U8G8Q1_CAPAN)
Solyc03g098500.4	0	0.0466667	54.4767	0	0.0233333	0		-0.938038	-12.3576	04144///Endocytosis	ARF GTPase-activating domain-containing protein (AHRD V3.3 *-* A0A1Y1HWJ5_KLENI)
Solyc03g098535.1	0	0	0.44	0	0	0			-5.53459		Retrotransposon-related protein (AHRD V3.3 *-* A0A2K3MRV1_TRIPR)
Solyc03g098570.1	3.69333	4.24333	0.143333	4.52333	5.23333	3.25	0.31262	0.270082	4.42871		F-box domain (AHRD V3.3 *** A0A200Q3A9_9MAGN)
Solyc03g098680.3	0	0	626.427	0	0	0			-28.531		Kunitz family trypsin and protease inhibitor protein (AHRD V3.3 *** A0A2U1P6R3_ARTAN)
Solyc03g098700.1	1.53667	0.843333	1538.89	0.296667	0.35	0.546667	-2.36859	-1.2973	-11.7086		Cysteine protease inhibitor 1 (AHRD V3.3 *** CPI1_SOLTU)
Solyc03g098710.1	309.547	226.543	5840.79	107.297	95.1833	104.93	-1.52599	-1.26834	-6.03261		Kunitz-like protease inhibitor (AHRD V3.3 *** I6QIF0_HELAN)
Solyc03g098720.3	21.1433	3.76667	1469.31	1.14	1.57333	2.3	-4.21075	-1.27617	-9.55268		Kunitz trypsin inhibitor (AHRD V3.3 *** Q39869_SOYBN)
Solyc03g098740.1	1.52333	0.583333	8.64333	1.57	0.95	1.71667	0.0647511	0.649959	-2.58505		Biotic cell death-associated protein (AHRD V3.3 *** Q850R9_NICGU)
Solyc03g098760.3	153.41	14.6433	1005.96	1.86	2.97667	1.08667	-6.37165	-2.31973	-10.0121		Serine protease inhibitor 1 (AHRD V3.3 *** A0A2G2XWX1_CAPAN)
Solyc03g098790.3	623.803	469.143	7457.19	265.997	284.93	129.277	-1.23492	-0.736506	-6.05335		cathepsin D inhibitor protein
Solyc03g098795.1	31.2067	15.9367	252.417	10.0233	11.0567	8.53333	-1.64177	-0.543327	-5.07443		Proteinase inhibitor type-2 (AHRD V3.3 *** A0A2G2XU31_CAPAN)
Solyc03g110930.3	18.1167	17.16	4.47667	23.8467	20.3267	21.84	0.420563	0.214555	2.11557		30S ribosomal protein S21, chloroplastic (AHRD V3.3 *-* A0A2G3CY41_CAPCH)
Solyc03g111040.2	0.106667	0.126667	1.30667	0.07	0.233333	0.196667	-0.578572	0.868592	-2.91617		Lysine histidine transporter-like 2 (AHRD V3.3 *** A0A2G2X895_CAPBA)
Solyc03g111190.3	12.2167	83.69	0	0.0866667	35.8667	0.0733333	-7.10899	-1.2992	2.66345		O-fucosyltransferase (AHRD V3.3 *-* A0A2P5DFZ1_TREOI)
Solyc03g111290.2	0.82	0.53	7.71667	0.763333	0.426667	0.46	-0.0524581	-0.374842	-4.2845		Cytochrome P450 (AHRD V3.3 *** A0A200QGE7_9MAGN)
Solyc03g111300.1	0.44	0.113333	6.51333	0.4	0.0333333	0.21	-0.0864111	-1.81688	-5.16353		Cytochrome P450 (AHRD V3.3 *** A0A200QGE7_9MAGN)
Solyc03g111310.3	14.6833	15.5367	89.3633	12.0233	16.77	10.5833	-0.262483	0.0653919	-3.3214		Snf1-related protein kinase regulatory subunit gamma-1 (AHRD V3.3 *** A0A1J6IJ95_NICAT)
Solyc03g111400.1	1.39	1.32	5.9	0.97	2.41667	1.01667	-0.48902	0.832898	-2.76637		Adenine/guanine permease AZG1 (AHRD V3.3 *** A0A2G2X883_CAPBA)
Solyc03g111550.4	12.73	16.1367	75.1	18.4	13.5867	20.1933	0.568152	-0.29242	-2.09499		GDSL esterase/lipase (AHRD V3.3 *** A0A2G3CCU4_CAPCH)
Solyc03g111730.3	2.59	3.44333	67.3733	2.32	2.97667	1.34	-0.141853	-0.249262	-5.84677		KDEL-tailed cysteine endopeptidase
Solyc03g111760.3	3.74	3.21	0.03	4.02667	5.36667	2.82667	0.148882	0.716318	6.31414		Argonaute15
Solyc03g111860.1	45.85	6.43	0.233333	13.9467	15.9133	12.3767	-1.7008	1.2505	5.55888		Glyoxal oxidase-related protein (AHRD V3.3 *** F2X8C7_CAPAN)
Solyc03g111880.3	0.12	0.266667	0.806667	0.0533333	0.186667	0	-1.14826	-0.565903	-6.83024		Cytochrome (AHRD V3.3 *** A0A2G2X8H9_CAPBA)
Solyc03g111990.4	0.203333	0.276667	0	0.816667	0.713333	0.356667	2.00342	1.30707	5.1896		Cytochrome P450 71A6 (AHRD V3.3 *** A0A2G2ZZC6_CAPAN)
Solyc03g112170.1	0	0	6.11333	0.0766667	0	0	0.967731		-7.31265		pectinesterase inhibitor-like (AHRD V3.3 *** A0A2G3A1B6_CAPAN)
Solyc03g112180.1	0	0	2.67667	0	0.0766667	0		0.931657	-6.16047		pectinesterase inhibitor-like (AHRD V3.3 *** A0A2G3A1A3_CAPAN)
Solyc03g112210.1	28.6767	22.9233	69.9567	9.84667	31.2833	15.2233	-1.57984	0.410274	-2.35153		Unknown protein
Solyc03g112240.1	2.86333	1.75	6.29667	0.416667	2.96667	1.47667	-2.75781	0.708936	-2.24982		Unknown protein
Solyc03g112540.4	12.64	8.34667	2.22333	13.9633	9.74667	10.5567	0.173665	0.198695	2.1069		NAD(P)-binding Rossmann-fold superfamily protein (AHRD V3.3 *** A0A2U1Q346_ARTAN)
Solyc03g112690.1	1.35333	0.926667	0.39	0.0133333	1.74333	0.0266667	-6.84501	0.821243	-4.28094		Histone-lysine N-methyltransferase (AHRD V3.3 *** A0A328EC95_9ASTE)
Solyc03g112730.4	0.05	0.07	0.333333	0.05	0.13	0.04	-0.0156452	0.841436	-3.30547		cysteine-rich receptor-like protein kinase 42 (AHRD V3.3 *-* A0A2I4GEQ5_9ROSI)
Solyc03g112995.1	16.0667	11.67	1.49	19.1267	12.6033	16.29	0.268415	0.0817548	3.38132		Transcription factor PRE5 (AHRD V3.3 *** A0A2G3CYH0_CAPCH)
Solyc03g113130.3	0.38	0.28	1.17	0.493333	0.26	0.2	0.414499	-0.119477	-2.80119	00430///Taurine and hypotaurine metabolism	plant cysteine oxidase 2-like (AHRD V3.3 *** A0A2G3A1M0_CAPAN)
Solyc03g113150.3	0.19	0.23	0.873333	0.1	0.156667	0.0566667	-0.886046	-0.571318	-4.12057	00040///Pentose and glucuronate interconversions	Pectate lyase (AHRD V3.3 *** A0A2G3CYI8_CAPCH)
Solyc03g113230.3	0.08	0.04	2.91	0.06	0.06	0.06	-0.421235	0.575713	-5.64381	00040///Pentose and glucuronate interconversions	Pectin lyase-like superfamily protein (AHRD V3.3 *** F4I672_ARATH)
Solyc03g113270.3	30.3467	28.4233	94.4533	21.5467	26.2333	24.6933	-0.46687	-0.153776	-2.14216		LEVAHOX1G L.esculentum homeobox
Solyc03g113360.4	0.35	0.476667	78.1433	0.833333	0.346667	0.586667	1.27771	-0.473524	-7.32568		LOB domain-containing protein 22 (AHRD V3.3 *** A0A2G3AW69_CAPCH)
Solyc03g113440.3	1.52333	1.11	12.26	1.47667	0.913333	1.12	-0.0101084	-0.288283	-3.72499		Protein NRT1/ PTR FAMILY 2.8 (AHRD V3.3 *** A0A2G2WRK5_CAPBA)
Solyc03g113450.4	51.3267	40.73	10.91	53.4	44.2467	52.9067	0.0897331	0.0967962	2.14265		Receptor-like protein kinase (AHRD V3.3 *** Q9FM23_ARATH)
Solyc03g113480.1	0.943333	0.886667	14.12	0.623333	0.443333	0.32	-0.58687	-1.02382	-5.73844		extensin-like protein (AHRD V3.3 *** AT1G77400.1)
Solyc03g113530.3	23.2667	6.55333	0.6	11.1333	8.74	6.48	-1.04413	0.369205	3.32417		MYB transcription factor (AHRD V3.3 *-* B4FNX4_MAIZE)
Solyc03g113550.2	24.9667	19.9933	101.15	23.7867	24.0967	21.3567	-0.0582586	0.236859	-2.44871		Transcription factor bHLH79 (AHRD V3.3 *-* A0A2G3AW72_CAPCH)
Solyc03g113560.4	66.61	57.0867	221.2	64.7467	66.7633	56.5733	-0.0357905	0.189058	-2.17009		Transcription factor bHLH79 (AHRD V3.3 *-* A0A2G3A1L3_CAPAN)
Solyc03g113570.1	0.346667	0.393333	5.05667	0.44	0.846667	0.246667	0.380092	1.07027	-4.56391		Germin (AHRD V3.3 *** A0A200QNF0_9MAGN)
Solyc03g113600.4	0.31	0.34	11.84	0.08	0.556667	0.04	-1.98132	0.668497	-8.51716		Myosin-binding protein 2 (AHRD V3.3 *** A0A2G2WRI3_CAPBA)
Solyc03g113760.3	21.5133	20.8233	5.75	29.3633	26.8133	27.3733	0.479586	0.339021	2.09851		E2F transcription factor-like E2FE (AHRD V3.3 *** A0A1U8FXH9_CAPAN)
Solyc03g113810.1	1.03333	1.13667	88.1067	1.11	1.17	0	0.00595814	-0.0301154	-7.41239		CDP-diacylglycerol-glycerol-3-phosphate 3-phosphatidyltransferase (AHRD V3.3 -** AT3G48180.1)
Solyc03g113825.1	8.12667	17.7767	0.02	3.04	10.1833	2.52667	-1.40545	-0.876934	6.6539		Bax inhibitor-1 like (AHRD V3.3 *-* Q8LAY4_ARATH)
Solyc03g113860.2	7.02667	5.12667	1.04333	9.77333	6.03	8.10333	0.506066	0.212703	2.81372		Ribosomal RNA small subunit methyltransferase G-like protein (AHRD V3.3 *** A0A2K3PF28_TRIPR)
Solyc03g114160.1	0.133333	1.48667	3.87333	0.01	0.19	0	-3.48946	-3.05148	-9.57362		RING-type E3 ubiquitin transferase (AHRD V3.3 *** A0A2G2VA42_CAPBA)
Solyc03g114200.4	0.03	0.03	45.0167	0.06	0.09	0.09	0.922424	1.44173	-9.16407		Bidirectional sugar transporter SWEET (AHRD V3.3 *** A0A142DVG6_SOLTU)
Solyc03g114237.1	0	0	6.51333	0	0.133333	0.0433333		2.39463	-7.35423		Basic helix-loop-helix (BHLH) DNA-binding superfamily protein (AHRD V3.3 *** A0A2U1KIU4_ARTAN)
Solyc03g114550.2	3.32667	2.73667	6.12333	0.626667	5.33667	0.21	-2.39209	0.917816	-4.87411		Strictosidine synthase family protein (AHRD V3.3 *** D7LVM7_ARALL)
Solyc03g114600.4	1.35667	0.516667	13.65	1.37667	0.696667	0.853333	0.053364	0.406196	-4.24595	00600///Sphingolipid metabolism	Alternaria stem canker resistance
Solyc03g114800.1	63.1533	58.9167	180.677	57.2833	69.4867	45.7167	-0.112351	0.209585	-2.15991		Sulfotransferase (AHRD V3.3 *** A0A2G3CYQ4_CAPCH)
Solyc03g114940.3	127.81	155.977	1.10333	170.32	163.57	120.333	0.443449	0.0308076	6.6962		Cytochrome P450 (AHRD V3.3 *** A0A200PRH8_9MAGN)
Solyc03g115050.3	74.9967	71.3633	20.77	101.103	82.3433	94.75	0.461056	0.183158	2.03883	03030///DNA replication+++03420///Nucleotide excision repair+++03430///Mismatch repair+++03440///Homologous recombination	Replication protein A subunit (AHRD V3.3 *** A0A1U8FVY4_CAPAN)
Solyc03g115060.3	4.02333	5.65	13.7567	4.01667	4.52667	3.46333	0.0248551	-0.362184	-2.23927		suppressor SRP40-like protein (AHRD V3.3 *-* AT2G03630.2)
Solyc03g115450.1	0.476667	0.583333	1.83	0.363333	0.493333	0.49	-0.361874	-0.266721	-2.12558		Zinc finger protein (AHRD V3.3 *-* A0A200QBU2_9MAGN)
Solyc03g115600.4	7.07	6.46333	1.01667	7.26667	6.86	5.17667	0.0630241	0.0603916	2.18789		Zinc finger RNA-binding protein (AHRD V3.3 *-* A0A0A9Y5M7_LYGHE)
Solyc03g115650.4	159.91	169.21	201.287	51.9933	52.4733	36.8633	-1.60716	-1.73923	-2.63728		eukaryotic translation initiation factor 5A-1
Solyc03g115690.1	10.1367	3.37	45.6733	0.983333	2.39333	1.84667	-3.35013	-0.547427	-4.9015		transmembrane protein (AHRD V3.3 *** AT5G61340.2)
Solyc03g115710.1	0.01	0	0.313333	0.01	0.07	0.0366667	0.00595814	3.81549	-3.42738		Receptor-like protein kinase THESEUS 1 (AHRD V3.3 *** A0A1U8G3K7_CAPAN)
Solyc03g115750.1	0.04	0.0133333	2.01	0.0266667	0	0.0266667	-0.597211	-0.991896	-6.47101		Xyloglucan galactosyltransferase KATAMARI1-like protein (AHRD V3.3 *** A0A2G3CZB2_CAPCH)
Solyc03g115830.2	0.0533333	0.0266667	0.04	0.403333	0.463333	0.53	2.93273	4.05952	3.53273		Galactoside 2-alpha-L-fucosyltransferase (AHRD V3.3 *** A0A2G3CZE8_CAPCH)
Solyc03g115850.3	0.9	1.24	8.55	0.396667	0.623333	0.523333	-1.15664	-1.03263	-4.18739		NAC domain-containing protein (AHRD V3.3 *** A0A2G3CZC4_CAPCH)
Solyc03g115970.2	7.41667	17.6933	0.14	0.886667	0.966667	0.686667	-3.07916	-4.26237	2.15529		protein yippee-like (AHRD V3.3 *** XP_025887510.1)
Solyc03g116390.4	0.0366667	0.0366667	13.7833	0.0366667	0.0366667	0.19	0.00595814	-0.0301154	-6.41514	04144///Endocytosis+++04145///Phagosome	Late embryogenesis abundant protein Dc3 (AHRD V3.3 *** A0A1U8FUJ0_CAPAN)
Solyc03g116400.3	0.0433333	0	1619.59	0.0433333	0	0.0433333	0.00595814		-15.3694		late embryogenesis abundant protein-related / LEA protein-like protein (AHRD V3.3 --* AT1G52680.1)
Solyc03g116470.2	4.15333	4.84333	11.7567	5.18333	4.17667	2.69	0.340984	-0.257232	-2.3553		transmembrane protein (AHRD V3.3 *** AT1G80200.3)
Solyc03g116490.1	4.60667	3.49667	17.8867	4.01	6.39	4.37333	-0.218308	0.822259	-2.24527	00520///Amino sugar and nucleotide sugar metabolism	hypothetical protein (AHRD V3.3 *** AT1G15400.3)
Solyc03g116530.3	33.8633	45.33	128.823	37.6367	53.0533	24.4233	0.178259	0.19221	-2.61749		Lactoylglutathione lyase / glyoxalase I family protein (AHRD V3.3 *** A0A2U1MV65_ARTAN)
Solyc03g116610.3	3.74333	4.11667	43.1	6.24667	3.62	5.95	0.775243	-0.215507	-3.07489	04626///Plant-pathogen interaction	Ethylene-responsive transcription factor WIN1 (AHRD V3.3 *** A0A1U8G4C9_CAPAN)
Solyc03g116620.3	0.13	0.01	43.69	0.1	0.0433333	0.06	-0.295571	2.18001	-9.78367	00564///Glycerophospholipid metabolism+++00565///Ether lipid metabolism+++04144///Endocytosis	Phospholipase D (AHRD V3.3 *** K4BLG4_SOLLC)
Solyc03g116670.3	101.957	107.907	475.71	77.38	95.71	63.5067	-0.379055	-0.22186	-3.14272		Tetratricopeptide repeat (TPR)-like superfamily protein (AHRD V3.3 *-* F4K464_ARATH)
Solyc03g116770.3	22.9733	66.3333	0.0933333	0.0933333	37.3267	0.07	-7.97276	-0.919694	-0.505193		seed dormancy control protein (AHRD V3.3 *** AT1G15320.2)
Solyc03g116850.3	0.0466667	0.0733333	20.3567	0.03	0.0933333	0.0466667	-0.755196	0.264043	-8.99069	04626///Plant-pathogen interaction	Cyclic nucleotide-gated channel 6 (AHRD V3.3 *** A0A1P8AYC4_ARATH)
Solyc03g116950.2	0.94	0.716667	3.99	0.163333	0.13	0.193333	-2.54067	-2.49102	-4.38644		Phospholipase-like protein (AHRD V3.3 *-* A0A2U1KY47_ARTAN)
Solyc03g116990.1	20.3733	19.56	121.973	12.5433	9.86667	14.8867	-0.713454	-1.03883	-3.25924	03060///Protein export+++04141///Protein processing in endoplasmic reticulum+++04145///Phagosome	Protein transport protein Sec61 subunit beta (AHRD V3.3 *-* A0A2G2Z9Z7_CAPAN)
Solyc03g117030.2	45.5167	41.8433	232.43	48.7133	47.4833	50.0433	0.119133	0.144857	-2.43428	03018///RNA degradation	Polynucleotidyl transferase, ribonuclease H-like superfamily protein (AHRD V3.3 *** F4HU15_ARATH)
Solyc03g117050.4	3.49	3.06	10.52	2.59	3.76667	2.93667	-0.412213	0.260308	-2.06855		NOD26-like intrinsic protein 6.1
Solyc03g117150.3	0.313333	0.193333	15.0667	0.13	0.14	0.2	-1.22909	-0.485034	-6.50487	00190///Oxidative phosphorylation	Plasma membrane ATPase (AHRD V3.3 *** A0A2G3A2L5_CAPAN)
Solyc03g117170.1	0.14	0.14	1.33	0.136667	0.14	0.14	-0.0221415	-0.00523762	-3.40172		Beta-3 adrenergic receptor, putative (AHRD V3.3 *** A0A061G984_THECC)
Solyc03g117490.4	5.81333	6.05333	52.32	6.12	5.89667	6.39667	0.105349	-0.0686515	-3.26757	00561///Glycerolipid metabolism+++04626///Plant-pathogen interaction	Glycerol kinase (AHRD V3.3 *** A0A1U8FUZ6_CAPAN)
Solyc03g117720.3	2.57667	1.13333	7.7	1.29333	1.30667	1.52333	-0.976924	0.166996	-2.431		AP2-like ethylene-responsive transcription factor (AHRD V3.3 *** A0A2G3A2R5_CAPAN)
Solyc03g117730.3	38.2367	33.0367	8.33667	40.8233	39.22	50.7233	0.126776	0.219881	2.47271		Tubby-like protein 8 (AHRD V3.3 *** A0A2G2WQC4_CAPBA)
Solyc03g117790.2	2.53333	1.93	12.61	2.36333	2.08	1.42667	-0.0637305	0.0687777	-3.39657		Serine/threonine-protein kinase OSR1 (AHRD V3.3 *** A0A2G2WQC6_CAPBA)
Solyc03g117800.4	59.8867	129.073	7.49333	40.96	84.5133	37.3633	-0.52152	-0.665135	2.14969	00073///Cutin, suberine and wax biosynthesis	Protein ECERIFERUM 3 (AHRD V3.3 *** A0A2G2WQK1_CAPBA)
Solyc03g117840.4	4.21667	4.58667	13.6933	3.49333	4.87667	3.40333	-0.249638	0.0481644	-2.2191		elongation factor (AHRD V3.3 *** AT5G43150.1)
Solyc03g117860.3	6.70667	4.87333	24.4033	4.20667	3.06667	2.49667	-0.656721	-0.687912	-3.37732		RBR-type E3 ubiquitin transferase (AHRD V3.3 *** A0A2G3A2R7_CAPAN)
Solyc03g117960.4	4.99333	4.2	1.44667	5.22	5.06667	7.24333	0.0903701	0.235741	2.16499		Forkhead-associated domain-containing protein / FHA domain-containing protein (AHRD V3.3 *** A0A2U1Q1M6_ARTAN)
Solyc03g117990.1	17.7033	23.8267	1.28333	13.2867	27.1	13.3467	-0.376133	0.139821	3.25046		hypothetical protein (AHRD V3.3 *** AT5G07380.4)
Solyc03g118000.1	4.37	9.2	11.4167	1.41	10.8667	1.48667	-1.61964	0.174233	-3.17151	00562///Inositol phosphate metabolism+++04070///Phosphatidylinositol signaling system+++04138///Autophagy - yeast	Inositol polyphosphate multikinase (AHRD V3.3 *** A0A2G3CZI1_CAPCH)
Solyc03g118100.4	0.163333	0.09	22.1367	0.193333	0.09	0.07	0.299033	-0.0150632	-8.53672	00590///Arachidonic acid metabolism+++00790///Folate biosynthesis	NAD(P)-binding Rossmann-fold superfamily protein (AHRD V3.3 *** A0A2U1N555_ARTAN)
Solyc03g118140.3	3.47667	4.52333	35.3433	3.5	3.89333	3.22333	0.0264487	-0.257939	-3.7052		Protein kish (AHRD V3.3 *** A0A2G3A2X8_CAPAN)
Solyc03g118160.3	2.55	1.42667	0.276667	5.73	3.72	3.99	1.19582	1.35324	3.70308		falsiflora
Solyc03g118220.3	4.03667	5.48667	0.686667	4.63	6.38	4.35	0.227857	0.188346	2.51629		Transducin family protein / WD-40 repeat family protein (AHRD V3.3 *** A0A2U1M8Q5_ARTAN)
Solyc03g118360.2	2.21667	2.88667	6.43333	1.85333	2.08	1.57	-0.241896	-0.504672	-2.13308		ATP-dependent Clp protease ATP-binding subunit ClpC (AHRD V3.3 *-* A0A2U1EEN6_9MICO)
Solyc03g118410.3	291.887	293.953	89.97	394.297	343.223	533.77	0.45658	0.19772	2.44882		Acyl carrier protein (AHRD V3.3 *** A0A1U8G884_CAPAN)
Solyc03g118440.3	11.1267	2.26667	0.443333	15.6567	2.78667	8.85333	0.52551	0.268787	4.19748		knotted 1-binding protein (AHRD V3.3 *** AT5G03050.2)
Solyc03g118480.4	49.6533	48.1233	7.47333	47.8733	52.6533	44.6367	-0.0324908	0.0839592	2.44255		Zinc-finger domain of monoamine-oxidase A repressor R1 (AHRD V3.3 *** A0A2U1LDY5_ARTAN)
Solyc03g118490.4	6.72667	7.00333	1.42	8.49333	8.43	7.22667	0.357382	0.240416	2.2035		Zinc-finger domain of monoamine-oxidase A repressor R1 (AHRD V3.3 *** A0A2U1LDY5_ARTAN)
Solyc03g118580.3	0	0.0366667	860.573	0	0.0366667	0.0366667		-0.0301154	-14.6563		Bifunctional inhibitor/lipid-transfer protein/seed storage 2S albumin superfamily protein (AHRD V3.3 *-* Q1PFD8_ARATH)
Solyc03g118750.4	16.9267	18.5567	84.0467	17.2433	19.1933	14.8867	0.0577022	0.0133861	-2.74172	00564///Glycerophospholipid metabolism	phosphoethanolamine N-methyltransferase
Solyc03g118870.4	1.44667	1.47667	4.43	1.05	1.75333	0.583333	-0.442399	0.216784	-3.11742		Octicosapeptide/Phox/Bem1p family protein (AHRD V3.3 *** A0A2K3L5A6_TRIPR)
Solyc03g118950.3	3.58	4.09	0.0533333	5.34333	5.63333	2.63333	0.593921	0.43712	5.30495		Double-stranded RNA-binding domain (AHRD V3.3 *-* A0A200Q5Z7_9MAGN)
Solyc03g119020.2	0	0	36.73	0.09	0	0	0.967731		-9.75182		Unknown protein
Solyc03g119100.2	1.44	1.07667	1.63333	10.2433	6.53667	12.23	2.83363	2.57317	2.69021		FLOWERING LOCUS T/ TERMINAL FLOWER 1-like protein (AHRD V3.3 *** Q6L5N9_POPNI)
Solyc03g119220.3	22.37	21.25	4.98333	27.08	25.9933	29.5367	0.312253	0.266067	2.43708		Kinesin-like protein (AHRD V3.3 *** A0A2G3CZZ7_CAPCH)
Solyc03g119260.4	0.53	0.773333	3.10667	0.226667	0.653333	0.35	-1.20388	-0.281453	-3.38557		Core-2 i-branching beta-n-acetylglucosaminyltransferase family protein (AHRD V3.3 *** A0A2K3MN76_TRIPR)
Solyc03g119310.3	38.6567	32.9433	6.32	59.0833	41.68	46.2533	0.63254	0.304893	2.70335		Unknown protein
Solyc03g119410.1	0.1	0.1	97.99	0.3	0.206667	0	1.48558	0.862785	-11.001		VQ motif-containing protein 8, chloroplastic (AHRD V3.3 *** A0A2G2WPJ8_CAPBA)
Solyc03g119490.4	39.05	36.69	8.69667	48.6833	41.8933	41.56	0.351529	0.162868	2.1123	04626///Plant-pathogen interaction	MAP kinase kinase 3
Solyc03g119500.1	0.04	0.0133333	0.783333	0.0966667	0.0566667	0.0533333	1.2506	1.86645	-3.88505		F-box domain, Leucine-rich repeat domain, L domain-like protein (AHRD V3.3 *** A0A2U1LBL4_ARTAN)
Solyc03g119590.1	35.3167	40.82	53.6467	28.59	20.13	8.24	-0.301513	-1.04234	-2.92043		NIMIN2c protein (AHRD V3.3 *** A0FJY4_TOBAC)
Solyc03g119620.1	183.373	52.2033	2.11	242.66	9.58667	161.633	0.430669	-2.46441	6.02532		Bifunctional inhibitor/lipid-transfer protein/seed storage 2S albumin superfamily protein (AHRD V3.3 *** Q9C9B1_ARATH)
Solyc03g119630.4	7.70667	7.81	16.1933	4.86	6.34	4.30333	-0.652707	-0.347579	-2.11404		Unknown protein
Solyc03g119810.1	2.83333	2.04667	7.89333	1.41333	1.34667	1.23	-0.99986	-0.653064	-2.8829		At1g49000 (AHRD V3.3 *-* Q9M9A2_ARATH)
Solyc03g119820.1	5.17667	5.07333	220.74	3.33667	3.91333	3.79333	-0.630521	-0.414152	-6.11413		Oleosin (AHRD V3.3 *** A0A200Q8I2_9MAGN)
Solyc03g119880.3	0.316667	0.476667	80.22	0.786667	0.24	0.163333	1.33217	-1.03047	-9.00922		early nodulin-like protein 1 (AHRD V3.3 *** A0A2I4FZ84_9ROSI)
Solyc03g119900.4	0.0866667	0.0433333	0.49	0.0533333	0.14	0.05	-0.730992	1.65896	-3.33154		Neurogenic locus notch protein-like (AHRD V3.3 *-* B6SSE6_MAIZE)
Solyc03g119910.4	1.85667	1.18667	5.39	0.726667	4.44667	0.733333	-1.32606	1.86284	-3.05205	00904///Diterpenoid biosynthesis	Le3OH-23b-hydroxylase
Solyc03g119940.3	17.1633	17.36	3.72333	17.0167	17.9833	18.8867	0.0212872	0.0228789	2.20702		trichohyalin (AHRD V3.3 *** AT3G15550.1)
Solyc03g119990.4	12	10.99	3.37667	11.31	12.62	17.52	-0.0526361	0.17644	2.25873		Alpha/beta-Hydrolases superfamily protein (AHRD V3.3 *** A0A2U1NI49_ARTAN)
Solyc03g120020.4	0.03	0.106667	0.01	0.163333	0.07	0.403333	2.51809	-0.665192	5.08712		HCO3-transporter family (AHRD V3.3 *** A0A2U1LER8_ARTAN)
Solyc03g120060.2	0.296667	0.383333	2.99333	0.376667	0.54	0.57	0.360347	0.46444	-2.56033	00905///Brassinosteroid biosynthesis	castasterone 26-hydroxylase
Solyc03g120100.3	0.886667	1.16	2.71333	1.29	1.72	0.68	0.558902	0.513137	-2.21063		Mitochondrial carrier protein (AHRD V3.3 *** A0A200PP03_9MAGN)
Solyc03g120110.3	0.466667	0.553333	0.0466667	0.423333	0.39	0.423333	-0.108895	-0.531181	3.07317		Lectin protein kinase family protein (AHRD V3.3 *** A0A1I9LPL5_ARATH)
Solyc03g120155.1	1.77	1.62333	2.66667	0.946667	1.73	0.66	-0.887724	0.0486448	-2.19075		BnaC03g69280D protein (AHRD V3.3 --* A0A078IDV4_BRANA)
Solyc03g120180.3	0.14	0.07	13.5733	0.07	0.14	0	-0.892594	0.86083	-8.73062		Transmembrane protein (AHRD V3.3 *** F4ICW8_ARATH)
Solyc03g120190.3	0.433333	0.32	10.3667	0.796667	0.213333	0.456667	0.918751	-0.596264	-4.76844		ovate family protein 7
Solyc03g120290.3	11.33	16.6433	43.6067	6.86	12.5967	6.75667	-0.703637	-0.447628	-2.88055		To encode a PR protein, Belongs to the plant thionin family with the following members:, putative (AHRD V3.3 *** A0A061GH02_THECC)
Solyc03g120320.1	6.51667	8.7	35.4733	4.3	6.61	5.44333	-0.567514	-0.437322	-2.842		F-box/kelch-repeat protein (AHRD V3.3 *** A0A1J3DG12_NOCCA)
Solyc03g120330.1	5.12333	7.9	5.79667	1.75	9.92	1.62667	-1.54393	0.252483	-2.04573		F-box/kelch-repeat protein (AHRD V3.3 *** A0A1J3H379_NOCCA)
Solyc03g120380.3	7.28333	7.27667	37.1733	3.82333	10.1033	3.32	-0.914966	0.432415	-3.67934	04075///Plant hormone signal transduction	auxin-regulated IAA19
Solyc03g120390.3	15.4933	14.8967	114.063	13.7733	17.8933	12.34	-0.147007	0.226778	-3.43072	04075///Plant hormone signal transduction	auxin-regulated IAA15
Solyc03g120420.3	1.65	1.36667	47.0367	0.676667	1.68	0.756667	-1.2865	0.272789	-6.15369		Unknown protein
Solyc03g120440.3	10.9567	13.7667	2.83667	13.6333	16.4667	12.8567	0.34577	0.21635	2.04282		cyclin A2_1
Solyc03g120790.1	1.61333	2.26333	20.05	1.97333	1.35	1.80667	0.310907	-0.778925	-3.69703		ovate family protein 8
Solyc03g120800.4	40.6367	21.95	0.583333	55.3633	12.3733	29.39	0.478935	-0.848691	5.46318	00940///Phenylpropanoid biosynthesis	Peroxidase (AHRD V3.3 *** K4BMM9_SOLLC)
Solyc03g120860.2	16.6133	6.70667	31.17	24.6867	6.42	7.79333	0.597078	-0.0858847	-2.17997		early nodulin-like protein 1 (AHRD V3.3 *** A0A2I4G5I0_9ROSI)
Solyc03g120890.3	35.6067	30.4167	104.823	26.8267	31.2467	26.1433	-0.377089	0.0112402	-2.23025		GATA transcription factor (AHRD V3.3 *** K4BMN8_SOLLC)
Solyc03g120950.3	18.7433	18.1033	3.30667	20.93	20.3667	20.6067	0.178166	0.135842	2.51173		hypothetical protein (AHRD V3.3 *** AT2G42110.1)
Solyc03g120960.1	13.67	16.5067	483.813	1.74333	6.26	1.96667	-2.98741	-1.45261	-8.11296		Protein STIG1 (AHRD V3.3 *** STIG1_SOLLC)
Solyc03g121010.4	21.36	22.2667	27.08	4.05	3.20667	8.14	-2.39761	-2.82878	-1.91824		Unknown protein
Solyc03g121080.3	25.78	24.5667	4.55	28.0433	30.78	28.61	0.155914	0.295862	2.54113		BnaA06g11160D protein (AHRD V3.3 *-* A0A078HBJ5_BRANA)
Solyc03g121100.4	211.617	346.587	2.94667	157.607	252.06	144.737	-0.393123	-0.495488	5.48853	04016///MAPK signaling pathway - plant	acid phosphatase 1-like (AHRD V3.3 *** A0A2G3A413_CAPAN)
Solyc03g121140.4	0.176667	0.153333	1.23333	0.21	0.126667	0.133333	0.298629	-0.334921	-3.40515	03013///RNA transport+++03015///mRNA surveillance pathway+++03018///RNA degradation	protein CHUP1, chloroplastic (AHRD V3.3 *** A0A2I4DVC6_9ROSI)
Solyc03g121220.2	0	0	1.16667	0	0	0			-6.93094		DUF868 family protein (DUF868) (AHRD V3.3 *** Q9SI11_ARATH)
Solyc03g121240.1	2.58	2.18667	0.803333	3.24667	3.29	6.07333	0.372768	0.563245	2.83782		Transcription factor HEC2 (AHRD V3.3 *** A0A2G2WPZ2_CAPBA)
Solyc03g121350.3	7.29333	6.20667	1.23333	9.41	6.7	5.90333	0.398859	0.0807496	2.04382		Anoctamin-like protein (AHRD V3.3 *** A0A2G2WPY2_CAPBA)
Solyc03g121680.3	1.76667	2.68667	33.5867	1.84667	1.91333	1.91667	0.101218	-0.529512	-4.3628	00052///Galactose metabolism+++00500///Starch and sucrose metabolism	Beta-fructofuranosidase, insoluble isoenzyme CWINV3 (AHRD V3.3 *** A0A2G2V8U1_CAPBA)
Solyc03g121760.3	10.7633	10.66	2.33667	11.9367	12.8	12.67	0.178178	0.237576	2.31678	03015///mRNA surveillance pathway	SUN-like protein 11
Solyc03g121810.2	0.216667	0.22	4.78667	0.19	0.253333	0.12	-0.189614	0.16333	-5.57351		Phospholipid-transporting ATPase (AHRD V3.3 *** A0A2G2ZVU5_CAPAN)
Solyc03g122100.3	3.04	8.31	0.273333	1.67	6.68	2.02	-0.842634	-0.371	2.70216	00061///Fatty acid biosynthesis+++00780///Biotin metabolism+++01212///Fatty acid metabolism	3-oxoacyl-[acyl-carrier-protein] synthase (AHRD V3.3 *-* A0A2G2ZVR7_CAPAN)
Solyc03g123390.4	26.7333	39.82	84.7467	16.69	24.28	16.9067	-0.65771	-0.766822	-2.5631		Alpha/beta-Hydrolases superfamily protein (AHRD V3.3 *** Q9LNR2_ARATH)
Solyc03g123430.4	7.16667	6.45333	1.04667	11.67	9.76	9.53667	0.731297	0.566201	3.1108		LTM interacting AP2
Solyc03g123460.4	11.1067	10.13	26.6167	5.60333	8.32667	7.16667	-0.972684	-0.321546	-2.06496		DUF581 domain-containing protein (AHRD V3.3 *** A0A1Q3D286_CEPFO)
Solyc03g123540.3	53.35	41.9667	18.4667	33.9533	44.15	99.0933	-0.639175	0.0360504	2.313	04141///Protein processing in endoplasmic reticulum	17.4 kDa class III heat shock protein (AHRD V3.3 *** A0A2G3D1F4_CAPCH)
Solyc03g123580.4	1.14333	1.30333	9.15333	0.443333	0.803333	0.9	-1.34732	-0.746642	-3.57017		LL-diaminopimelate aminotransferase (AHRD V3.3 *-* AT3G14280.1)
Solyc03g123820.2	27.22	109.19	0.166667	5.02	51.6767	1.97667	-2.45363	-1.15347	3.3884	00460///Cyanoamino acid metabolism	Glucose-methanol-choline (GMC) oxidoreductase family protein (AHRD V3.3 *** A0A2U1M607_ARTAN)
Solyc03g124050.3	0.0333333	0.0266667	10.69	0.0533333	0.0333333	0.03	0.599758	0.413808	-8.91334		Pollen receptor-like kinase 1 (AHRD V3.3 *** A0A2G2WPG8_CAPBA)
Solyc03g150106.1	1.14	0.126667	2.19333	0.106667	0.84	0.06	-3.38758	2.63086	-5.39154		Unknown protein
Solyc03g150138.1	0.57	0.57	1.27667	0.15	0.246667	0.0766667	-1.88123	-1.19423	-4.16102		Serine/threonine-protein phosphatase 7 long form-like protein (AHRD V3.3 *-* A0A1J3DHF8_NOCCA)
Solyc04g005140.2	2.8	4.72667	24.0367	1.45	2.99333	1.26333	-0.935125	-0.713895	-4.50234	00240///Pyrimidine metabolism	Uridine kinase (AHRD V3.3 *** A0A200QPY2_9MAGN)
Solyc04g005150.4	1.56	3.66667	11.1333	1.08333	2.29333	0.62	-0.511605	-0.727099	-4.43197	00240///Pyrimidine metabolism	Uridine kinase (AHRD V3.3 *-* A0A200QPY2_9MAGN)
Solyc04g005230.3	0.443333	0.28	1.77333	0.62	0.42	0.233333	0.534313	0.55436	-3.12813	00943///Isoflavonoid biosynthesis	Alpha/beta-Hydrolases superfamily protein (AHRD V3.3 *** A0A2U1KK17_ARTAN)
Solyc04g005440.1	1.13	1.54	9.09	0.713333	0.946667	0.513333	-0.641132	-0.751827	-4.38236		C2H2-like zinc finger protein (AHRD V3.3 *** A0A2U1QL40_ARTAN)
Solyc04g005450.3	18.7233	18.8933	62.4133	11.1167	12.34	9.92333	-0.72068	-0.650523	-2.88029		Purple acid phosphatase (AHRD V3.3 *** A0A2G3CFK1_CAPCH)
Solyc04g005610.3	0.06	0	0.533333	0.04	0.103333	0	-0.597211	3.13091	-5.8034		NAC domain-containing protein 2 (AHRD V3.3 *** NAP2_SOLLC)
Solyc04g005630.3	12.4333	12.67	5.27333	19.8233	14.2433	25.3167	0.706738	0.147377	2.10688		Transcription termination factor 3, mitochondrial (AHRD V3.3 *** A0A1J3JQF8_NOCCA)
Solyc04g005850.1	0.04	0.05	7.64	0.01	0.02	0.01	-1.89554	-1.37203	-9.7515		Exocyst complex component EXO84A (AHRD V3.3 *** A0A2G2YKH9_CAPAN)
Solyc04g006930.3	5.14333	6.55	14.13	2.91	5.44333	2.69	-0.794674	-0.314874	-2.63137		Protein kinase family protein (AHRD V3.3 *-* E5GBJ3_CUCME)
Solyc04g007200.4	2.14	2.59667	19.25	0.656667	0.346667	2.77333	-1.68157	-2.91287	-3.03267		Methylketone synthase IIb (AHRD V3.3 *** E0YCS9_SOLLC)
Solyc04g007290.4	0	0.01	0.65	0.05	0.05	0.01	3.19367	2.17597	-6.11796		DUF639 domain-containing protein (AHRD V3.3 *** A0A1Q3DGQ0_CEPFO)
Solyc04g007300.4	9.32	15.54	57.04	14.51	18.5467	6.82	0.649189	0.211539	-3.25396	04626///Plant-pathogen interaction	bHLH transcription factor 030
Solyc04g007330.3	38.47	15.52	0.903333	53.4167	20.2133	33.9567	0.519211	0.356608	5.09006		DNA-binding HORMA (AHRD V3.3 *** A0A200QG98_9MAGN)
Solyc04g007350.3	3.53333	3.21333	9.12	3.01667	3.22	2.19	-0.203858	-0.0370051	-2.27829		DUF1639 domain-containing protein (AHRD V3.3 *** A0A1Q3C214_CEPFO)
Solyc04g007490.3	0.536667	0.48	2.15	0.25	0.366667	0.243333	-1.05369	-0.400576	-3.29704		Disease resistance protein (AHRD V3.3 *** A0A2U1N8H9_ARTAN)
Solyc04g007520.3	6.28667	5.07	15.04	5.41	6.21667	4.28667	-0.188548	0.261381	-2.03048	00564///Glycerophospholipid metabolism	CDP-diacylglycerol--serine O-phosphatidyltransferase 1 (AHRD V3.3 *** A0A2G3CFI4_CAPCH)
Solyc04g007660.1	12.7667	11.99	27.95	7.79	10.8533	7.87	-0.68328	-0.184982	-2.044		NHL domain-containing protein (AHRD V3.3 *** Q9ZNQ5_ARATH)
Solyc04g007690.3	10.5967	9.54	33.0067	9.32333	9.85	7.23333	-0.155563	0.026144	-2.41373		SlPIN3
Solyc04g007780.3	13.5233	12.52	51.71	1.79	14.8067	1.66333	-2.90523	0.198721	-5.16027		Sn-1 protein (AHRD V3.3 *** Q42393_CAPAN)
Solyc04g007840.3	25.5533	27.5033	246.133	21.4867	24.6533	21.43	-0.226135	-0.196787	-3.76824		hypothetical protein (AHRD V3.3 *** AT1G23150.1)
Solyc04g007960.4	7.33	8.9	54.5667	5.87667	7.34333	5.30667	-0.292414	-0.315031	-3.56199	00073///Cutin, suberine and wax biosynthesis	Caleosin (AHRD V3.3 *** A0A200QL80_9MAGN)
Solyc04g008000.3	0	0	42.3367	0	0	0			-11.2475	04626///Plant-pathogen interaction	Calcium-dependent protein kinase (AHRD V3.3 *-* CDPK_DAUCA)
Solyc04g008070.3	13.1933	16.1233	0.426667	9.67333	13.4233	12.02	-0.393954	-0.320036	4.66137		cyclinSDS
Solyc04g008080.1	12.93	35.85	0	1.8	28.78	4.39667	-2.82872	-0.373901	6.75438		Dirigent protein (AHRD V3.3 *** K4BNW4_SOLLC)
Solyc04g008210.2	0.703333	0.836667	11.29	1.09333	0.97	1.18667	0.666843	0.17909	-3.43423		ETAG-A3
Solyc04g008245.1	0.34	0.26	0.94	0.256667	0.26	0.126667	-0.375294	-0.0335557	-3.24659	00740///Riboflavin metabolism	Purple acid phosphatase (AHRD V3.3 *** A0A2I4E891_9ROSI)
Solyc04g008370.3	0.326667	0.3	1.12667	0.103333	0.206667	0.22	-1.63863	-0.5406	-2.5034		G-type lectin S-receptor-like serine/threonine-protein kinase (AHRD V3.3 *** A0A2G3CF44_CAPCH)
Solyc04g008480.2	3.09667	2.28333	0.16	5.47	3.69	8.45667	0.844134	0.668951	5.60816	00500///Starch and sucrose metabolism+++00520///Amino sugar and nucleotide sugar metabolism	Homeodomain-like protein (AHRD V3.3 *** A0A2U1MEU4_ARTAN)
Solyc04g008600.4	26.87	24.8167	7.03667	39.2467	26.7933	32.4	0.57308	0.0855509	2.04217		Zinc knuckle (CCHC-type) family protein (AHRD V3.3 *** A0A1I9LR82_ARATH)
Solyc04g008780.4	340.857	670.413	0.643333	59.9067	400.993	68.2833	-2.49251	-0.814006	6.63597	00941///Flavonoid biosynthesis	Tetraketide alpha-pyrone reductase 1 (AHRD V3.3 *** A0A1U8GMD2_CAPAN)
Solyc04g008900.4	7.68333	7.12333	68.08	4.79667	5.45333	5.93	-0.65201	-0.406926	-3.73347		Transmembrane protein, putative (DUF247) (AHRD V3.3 *** Q9SN03_ARATH)
Solyc04g008950.4	1.9	2.51333	5.69	1.27	1.78	1.59667	-0.557194	-0.555387	-2.01688		GRAM domain-containing protein (AHRD V3.3 *** A0A1Q3B313_CEPFO)
Solyc04g008960.3	4.94667	5.73667	11.99	3.08667	5.66	3.28667	-0.656682	-0.0692906	-2.05681		GEM-like protein 6 (AHRD V3.3 *** A0A2G2X9D6_CAPBA)
Solyc04g008970.3	4.53667	5.21333	12.79	2.15667	3.33	2.41	-1.05423	-0.683431	-2.61029		GEM-like protein 6 (AHRD V3.3 *** A0A2G3CEM1_CAPCH)
Solyc04g009380.3	3.81667	4.09333	13.7367	3.9	4.26333	4.01667	0.0597271	0.0273158	-2.00885		S-acyltransferase (AHRD V3.3 *** A0A2G3CEE4_CAPCH)
Solyc04g009760.2	0	0	50.9	0	0	0			-12.0685		Core-2 i-branching beta-n-acetylglucosaminyltransferase family protein (AHRD V3.3 *** A0A2K3MQ33_TRIPR)
Solyc04g009790.4	5.82667	11.1933	12.2067	2.76333	6.93	2.87667	-1.05654	-0.756207	-2.33133		Protein DETOXIFICATION (AHRD V3.3 *-* A0A0K9R7X2_SPIOL)
Solyc04g009860.4	3.39333	2.42333	9.84333	1.31333	2.06	0.756667	-1.34254	-0.271434	-3.81305	00402///Benzoxazinoid biosynthesis	2-oxoglutarate (2OG) and Fe(II)-dependent oxygenase superfamily protein (AHRD V3.3 *** A0A2U1QA13_ARTAN)
Solyc04g010010.3	7.14	11.2967	0.383333	5.83	12.7967	2.58	-0.251167	0.133876	2.63552		PITH domain-containing protein (AHRD V3.3 *-* A0A1U8E514_CAPAN)
Solyc04g010030.1	12.53	49.54	0.12	3.46333	27.1433	2.19667	-1.84384	-0.937631	4.05814		PITH domain-containing protein (AHRD V3.3 *-* A0A1U8E514_CAPAN)
Solyc04g010250.3	5.09333	4.63333	388.34	4.71	3.59667	3.88	-0.0847492	-0.392739	-6.89803	00561///Glycerolipid metabolism	Alpha/beta-Hydrolases superfamily protein (AHRD V3.3 *** Q8RXN7_ARATH)
Solyc04g010330.3	2.13667	2.26333	0.473333	2.97	2.85333	2.24	0.505564	0.293051	2.04736		Auxin-regulated protein
Solyc04g011340.3	0.753333	1.17	111.2	0.2	1.23	0.0166667	-1.90044	0.0039929	-12.7485		WAT1-related protein (AHRD V3.3 *** K4BPI9_SOLLC)
Solyc04g011440.4	169	147.123	18.2867	123.723	143.75	125.23	-0.409573	-0.0715271	2.65642	03040///Spliceosome+++04141///Protein processing in endoplasmic reticulum+++04144///Endocytosis+++04213///Longevity regulating pathway - multiple species	ethylene-responsive heat shock protein cognate 70
Solyc04g011540.4	21.4067	12.7767	2.50333	26.66	18.22	17.7	0.341117	0.481541	2.64764	00010///Glycolysis / Gluconeogenesis+++00051///Fructose and mannose metabolism+++00562///Inositol phosphate metabolism+++00710///Carbon fixation in photosynthetic organisms+++01130///Biosynthesis of antibiotics+++01200///Carbon metabolism+++01230///Biosynthesis of amino acids	Calcium-dependent lipid-binding (CaLB domain) family protein (AHRD V3.3 *** A8MRW6_ARATH)
Solyc04g011570.3	8.62	8.93667	32.5367	7.70667	8.98667	7.35667	-0.137106	-0.0317824	-2.38269		RING/FYVE/PHD zinc finger superfamily protein (AHRD V3.3 *** A0A2U1NLT0_ARTAN)
Solyc04g011590.3	0	0	53.3267	0	0	0			-12.886		Lysine histidine transporter 1 (AHRD V3.3 *** A0A2G2ZFY1_CAPAN)
Solyc04g011735.1	5.98333	6.09	5.49667	2.16	3.62333	1.44	-1.45955	-0.785616	-2.11195		histone H3.v1 (AHRD V3.3 -** XP_004236724.1)
Solyc04g011880.1	0.316667	1.32	5.7	0	1.95667	0	-0.955823	0.543386	-5.12955		Monothiol glutaredoxin-S1 (AHRD V3.3 *** A0A2G3CDX4_CAPCH)
Solyc04g014220.1	1.83	1.76	25.7433	1.46333	1.28333	1.6	-0.295453	-0.485866	-4.25577		RING/U-box superfamily protein (AHRD V3.3 *-* F4JJ02_ARATH)
Solyc04g014260.2	241.32	186.24	16.2933	235.19	208.63	188.74	-0.0162844	0.133593	3.50545		Zinc-finger homeodomain protein 1 (AHRD V3.3 *** A0A2G3CDG4_CAPCH)
Solyc04g014360.3	8.15333	5.13	2.21333	5.96667	7.86667	9.90333	-0.42768	0.580878	2.02632		bHLH transcription factor 032
Solyc04g014380.3	0.02	0.00666667	6.51	0	0.0133333	0.00666667	-2.44679	0.86083	-10.0245		Kinase-interacting protein 1 (AHRD V3.3 *** A0A2G2V062_CAPBA)
Solyc04g014410.4	0.08	0.0633333	2.75333	0.0633333	0.08	0.206667	-0.395387	0.408621	-3.96269		Receptor-like cytosolic serine/threonine-protein kinase RBK1 (AHRD V3.3 *** A0A2G2ZFJ0_CAPAN)
Solyc04g014470.3	1.75	1.47333	4.36667	0.946667	1.16333	1.10333	-0.86102	-0.373245	-2.21028		R2R3MYB transcription factor 20
Solyc04g014690.3	0.803333	2.34333	2	0.593333	1.26	0.436667	-0.405964	-0.965949	-2.43038		MAP kinase kinase kinase 32
Solyc04g014790.1	5.45667	4.38	0.95	5.80667	6.81667	12.1567	0.0866479	0.608096	3.57845		Cysteine proteinase inhibitor (AHRD V3.3 *** A0A2G3CDP4_CAPCH)
Solyc04g014840.3	0.64	0.98	14.6733	0.833333	1.2	0.756667	0.37766	0.237767	-4.48708		Endoplasmic reticulum, stress-associated Ramp4 (AHRD V3.3 *** A0A2U1N8N8_ARTAN)
Solyc04g014850.3	8.25	7.81333	1.80333	10.5767	9.20333	11.96	0.394168	0.210133	2.60425		structural maintenance of chromosomes protein (AHRD V3.3 *-* AT4G17240.1)
Solyc04g015020.3	44.9833	38.2067	199.593	28.7033	29.7433	30.2033	-0.618012	-0.389103	-2.95281		Heavy metal transport/detoxification superfamily protein (AHRD V3.3 *-* B3H4A8_ARATH)
Solyc04g015110.3	0.0333333	0.0433333	31.2567	0	0.0333333	0.01	-2.43236	-0.467155	-11.5716		WEAK CHLOROPLAST MOVEMENT UNDER BLUE LIGHT-like protein (DUF827) (AHRD V3.3 *-* A0A1P8AUD2_ARATH)
Solyc04g015260.1	0.186667	0.0633333	41.06	0.243333	0	0.0633333	0.387211	-0.991896	-9.44293		Unknown protein
Solyc04g015380.1	10.02	33.1533	0	2.60667	17.0433	1.58667	-1.91761	-1.0314	6.95553		GDSL esterase/lipase (AHRD V3.3 *** AT1G11320.1)
Solyc04g015390.2	18.6733	50.2	0.786667	8.81	26.98	5.79667	-1.06887	-0.964904	2.69		GDSL esterase/lipase (AHRD V3.3 *** AT1G11320.1)
Solyc04g015430.4	29.3733	102.083	0.95	8.17	53.3	5.82333	-1.84029	-1.00775	2.49282		GDSL esterase/lipase (AHRD V3.3 *** AT1G11320.1)
Solyc04g015530.3	0.226667	0.203333	2.23667	0.04	0.1	0.04	-2.45108	-1.04293	-5.95115	00040///Pentose and glucuronate interconversions	Pectin lyase-like superfamily protein (AHRD V3.3 *** A0A2U1LRJ2_ARTAN)
Solyc04g015660.3	0.113333	0.113333	2.29	0.0566667	0.116667	0.153333	-0.993104	-0.0349914	-4.34201		Serine/threonine-protein phosphatase 7 long form-like protein (AHRD V3.3 *-* A0A2K3M171_TRIPR)
Solyc04g015720.2	0	0	1.68333	0	0	0			-8.73746	03020///RNA polymerase	Unknown protein
Solyc04g015990.2	0.03	0.03	5.88333	0	0.0733333	0	-2.42229	1.3564	-10.4321		cation/H(+) antiporter 28-like (AHRD V3.3 *** A0A2I4E9X5_9ROSI)
Solyc04g016000.3	0.836667	0.296667	6.98667	0.24	0.186667	0.406667	-1.84397	-0.711011	-4.27805		Heat shock transcription factor protein 8 (AHRD V3.3 *** A0A1W6LWG5_FRAAN)
Solyc04g016080.2	10.05	17.2167	1.55	8.18333	13.0233	9.18667	-0.270221	-0.453941	2.42333		Kinesin-4 (AHRD V3.3 *** A0A2G2ZFA6_CAPAN)
Solyc04g016120.2	0	0	6.78	0	0	0			-6.19545		Unknown protein
Solyc04g016190.1	0.313333	0.256667	3.53	0.2	0.17	0.446667	-0.595311	-0.5998	-3.1877	00908///Zeatin biosynthesis	Glycosyltransferase (AHRD V3.3 *** A0A0A1WDL3_NICAT)
Solyc04g016230.4	5.73667	3.67333	0.61	5.59667	4.08333	4.47333	0.000531	0.136081	2.74939	00908///Zeatin biosynthesis	Glycosyltransferase (AHRD V3.3 *** A0A0A1WCD6_NICAT)
Solyc04g016280.3	0.0233333	0.166667	10.9433	0.07	0.143333	0.216667	1.48558	-0.240948	-5.94389		Nucleotide-sugar transporter family protein (AHRD V3.3 *** A0A2U1PWK4_ARTAN)
Solyc04g016460.3	0.756667	0.873333	10.15	0.98	0.666667	2.31667	0.361827	-0.438543	-2.36826		Unknown protein
Solyc04g016580.1	2.33667	2.76333	1.16333	0	0	0	-6.65901	-6.94937	-5.82033		F-box protein (AHRD V3.3 *-* A0A2G3DAV0_CAPCH)
Solyc04g025400.3	0.0366667	0.02	0.873333	0	0.04	0.02	-1.87509	0.86083	-5.69649	00561///Glycerolipid metabolism+++00564///Glycerophospholipid metabolism	Lipid phosphate phosphatase 1 (AHRD V3.3 *** A0A2G3CGS7_CAPCH)
Solyc04g025440.3	3.07333	3.37667	21.8467	3.61	3.62667	3.36	0.251094	0.0717448	-2.93341	00040///Pentose and glucuronate interconversions	Pectin lyase-like superfamily protein (AHRD V3.3 *** A0A2U1QD15_ARTAN)
Solyc04g025530.3	1.23667	2.50333	4.67333	0.763333	2.96	0.373333	-0.670809	0.19606	-3.79991	00250///Alanine, aspartate and glutamate metabolism+++00410///beta-Alanine metabolism+++00430///Taurine and hypotaurine metabolism+++00650///Butanoate metabolism	Glutamate decarboxylase (AHRD V3.3 *** A0A2G2YVX0_CAPAN)
Solyc04g025560.4	0.0366667	0.713333	3.24667	0	0	0	-0.955823	-5.18252	-7.56096	04144///Endocytosis	ADP-ribosylation factor (AHRD V3.3 *-* A0A2U1LV56_ARTAN)
Solyc04g025770.1	2.48333	2.61667	17.7667	3.21	2.82	0	0.405157	-0.0154631	-5.43656		Unknown protein
Solyc04g026020.3	1.65	1.53	4.36333	0.336667	3.18667	0.583333	-2.26818	1.01318	-3.0552		Sieve element occlusion b (AHRD V3.3 *** E2FKJ9_9SOLN)
Solyc04g040180.3	3.59333	3.95667	81.3133	1.81	6.02	1.55	-0.965851	0.557076	-5.93568		S-adenosyl-L-methionine-dependent methyltransferases superfamily protein (AHRD V3.3 *** A0A1Y1ICE6_KLENI)
Solyc04g040210.4	13.1667	19.71	45.1467	8.63333	14.3033	10.6533	-0.598637	-0.514376	-2.28419		Unknown protein
Solyc04g048900.3	42.3333	31.72	41.01	6.56	9.81333	9.68	-2.66052	-1.72142	-2.21059	04141///Protein processing in endoplasmic reticulum+++04145///Phagosome	Calreticulin (AHRD V3.3 *** A0A2G3ASL1_CAPCH)
Solyc04g049400.3	0	0.00666667	3.28333	0.0166667	0.0133333	0.0466667	1.88279	0.862793	-6.3788		Protein kinase domain (AHRD V3.3 *** A0A200QZ79_9MAGN)
Solyc04g049440.2	0	0	2.79667	0	0.01	0		0.931657	-9.4938		WPP domain associated protein (AHRD V3.3 *-* F4K8A5_ARATH)
Solyc04g049960.3	0	0	2.67667	0	0	0			-5.51672		Low temperature and salt responsive protein family (AHRD V3.3 *** A0A2U1QNE0_ARTAN)
Solyc04g050170.4	0.853333	0.45	1.77	0.503333	0.59	0.463333	-0.720258	0.355537	-2.1364		Leucine-rich receptor-like protein kinase family protein (AHRD V3.3 *** A0A061F8K0_THECC)
Solyc04g050260.1	0	0	7.47	0	0	0			-9.85021		Lung seven transmembrane receptor family protein (AHRD V3.3 *** A0A2U1P555_ARTAN)
Solyc04g050407.1	9.16	9.23	2.29	10.75	10.5233	12.75	0.223625	0.149315	2.40097	03010///Ribosome	60S ribosomal protein l12-like (AHRD V3.3 *** A0A2K3K598_TRIPR)
Solyc04g050440.3	13.92	12.4267	201.903	8.01333	19.6233	6.59667	-0.773874	0.611749	-5.149		ammonium transporter
Solyc04g050730.3	50.8767	61.5233	363.14	70.45	44.1533	81.16	0.505856	-0.50343	-2.33098	00561///Glycerolipid metabolism	GDSL esterase/lipase (AHRD V3.3 *** A0A2R6PKD3_ACTCH)
Solyc04g051160.1	7.37667	7.60333	0	9.47667	8.88667	6.16667	0.392415	0.214481	9.52456		Sugar/inositol transporter (AHRD V3.3 *** A0A200QQ41_9MAGN)
Solyc04g051720.3	0.0733333	0	107.467	0	0	0.0366667	-1.86084		-11.6186		Unknown protein
Solyc04g054227.1	0.07	0.116667	0.356667	0.04	0.06	0.05	-0.836928	-0.940767	-3.09264		Retrovirus-related Pol polyprotein from transposon TNT 1-94 (AHRD V3.3 *-* A0A2K3PDV1_TRIPR)
Solyc04g054760.3	4.82667	5.10667	22.6533	3.64	4.89667	3.53333	-0.388175	-0.0940217	-2.87697		FCS-Like Zinc finger 5 (AHRD V3.3 *** FLZ5_ARATH)
Solyc04g054830.4	0.0133333	0.05	8.53333	0.0266667	0.0133333	0.0366667	0.890809	-1.92027	-8.03703	00562///Inositol phosphate metabolism+++04070///Phosphatidylinositol signaling system	Type I inositol polyphosphate 5-phosphatase 5 (AHRD V3.3 *-* A0A199V5W7_ANACO)
Solyc04g054960.1	0.156667	0.04	2.61667	0	0	0.04	-2.87668	-0.991896	-6.23412		Late embryogenesis abundant (LEA) hydroxyproline-rich glycoprotein family (AHRD V3.3 *** Q84VP8_ARATH)
Solyc04g056360.4	6.11333	7.64	162.6	6.23667	8.07	5.15667	0.0503806	0.051825	-5.24426	04626///Plant-pathogen interaction	WRKY transcription factor 36
Solyc04g056365.1	0	0.0333333	107.433	0	0	0		-0.991896	-12.8026	04626///Plant-pathogen interaction	WRKY transcription factor (AHRD V3.3 *-* A0A2K3N876_TRIPR)
Solyc04g056380.3	0.443333	0.39	0.246667	1.10333	1.06333	1.11667	1.33621	1.42155	2.00035		seipin-1 (AHRD V3.3 *** A0A2I4DXK6_9ROSI)
Solyc04g056730.4	0.0966667	0.1	8.50333	0.19	0	0	0.890809	-0.991896	-7.55478		Unknown protein
Solyc04g057900.1	18.08	43.41	0.0466667	0	28.8267	0	-23.4927	-0.686389	-1.15505		protein yippee-like (AHRD V3.3 *** XP_025887510.1)
Solyc04g057940.4	0.233333	0.18	1.07667	0.29	0.163333	0.243333	0.358438	-0.156551	-2.32002		RING-type E3 ubiquitin transferase (AHRD V3.3 *** A0A2G2WYB6_CAPBA)
Solyc04g058000.2	0.173333	0.0733333	2.10667	0.166667	0.196667	0.17	-0.0220896	1.40347	-3.84813		Laccase (AHRD V3.3 *** A0A1S4DFV6_TOBAC)
Solyc04g058040.3	0	0.106667	1.74667	0.106667	0.16	0	1.88279	0.543557	-6.08919		Laccase (AHRD V3.3 *-* A0A314LEZ3_NICAT)
Solyc04g058060.3	0.746667	0.53	2.05333	0.336667	0.323333	0.42	-1.11961	-0.737042	-2.48635	03010///Ribosome	NEP-interacting protein, putative (DUF239) (AHRD V3.3 *** O82168_ARATH)
Solyc04g058100.3	1.2	1.21333	3.84333	0.0766667	0.733333	0.24	-3.80078	-0.783414	-4.19232		Metallothionein-like protein (AHRD V3.3 *** A8DUB1_SOLLC)
Solyc04g064540.4	0	0	0.483333	0.0733333	0	0	2.4686		-5.3553		R2R3MYB transcription factor 115
Solyc04g064590.3	0	0	0.643333	0.0233333	0.05	0	0.967731	1.81046	-5.76486		MAP kinase kinase kinase 33
Solyc04g064690.4	0.1	0.14	2.02	0.08	0.12	0.12	-0.313209	-0.275621	-4.31384	00940///Phenylpropanoid biosynthesis	Peroxidase (AHRD V3.3 *** K4BT60_SOLLC)
Solyc04g064710.3	0.873333	1.91333	24.1633	0.52	1.58	0.513333	-0.721587	-0.317374	-5.78929	00010///Glycolysis / Gluconeogenesis+++00071///Fatty acid degradation+++00350///Tyrosine metabolism+++00592///alpha-Linolenic acid metabolism	Alcohol dehydrogenase (AHRD V3.3 *** Q42953_TOBAC)
Solyc04g064770.1	3.46333	3.34667	2.37667	0.0233333	0.0233333	0.04	-7.17846	-7.1766	-6.12232		Zinc finger transcription factor 34
Solyc04g070960.3	1.09333	1.09333	63.08	0.723333	1.21	0.913333	-0.574116	0.0970226	-6.31514		Dof zinc finger protein DOF1.2 (AHRD V3.3 *** A0A2G2XV69_CAPAN)
Solyc04g071150.3	0.113333	0.0833333	1.21667	0.0666667	0.0833333	0.07	-0.6825	-0.0308576	-4.38731		Cytochrome P450 (AHRD V3.3 *** A0A2U1NTV8_ARTAN)
Solyc04g071260.3	88.37	231.327	1.05667	21.57	108.367	27.93	-2.00431	-1.15572	4.52313		Actin (AHRD V3.3 *** Q5XPX5_SACOF)
Solyc04g071400.4	12.9367	9.76333	59.95	6.89667	7.61667	5.53333	-0.888121	-0.379598	-3.65662		WAT1-related protein (AHRD V3.3 *** K4BTD2_SOLLC)
Solyc04g071500.4	87.0633	65.69	10.1567	97.76	79.7233	87.4767	0.191556	0.248905	2.9786		Cupredoxin superfamily protein (AHRD V3.3 *** AT1G21090.1)
Solyc04g071520.3	4.75	6.03667	19.3833	3.01667	3.7	2.92333	-0.630341	-0.751169	-2.91527		Transcription elongation factor (TFIIS) family protein (AHRD V3.3 *** A0A1P8BE77_ARATH)
Solyc04g071590.3	1.11	0.773333	7.84333	0.53	0.633333	0.92	-1.04833	-0.335928	-3.34097		Abscisic acid stress ripening 3
Solyc04g071610.4	40.4967	23.5367	2575.71	24.18	17.99	29.7833	-0.713689	-0.431092	-6.69634		Abscicic acid stress ripening 1
Solyc04g071690.4	0.1	0.426667	47.89	0.0333333	0	0	-1.48864	-4.61065	-11.6102	03008///Ribosome biogenesis in eukaryotes+++03013///RNA transport	DNA/RNA-binding protein Alba-like (AHRD V3.3 *-* A0A200PTA4_9MAGN)
Solyc04g071760.3	0.17	0.136667	22.9267	0.17	0	0.206667	0.00879432	-2.86146	-7.01346		Protein LIKE COV 2 (AHRD V3.3 *** A0A2G2ZPX7_CAPAN)
Solyc04g071770.3	0.17	0.0833333	1.93	0.0333333	0.393333	0.0666667	-2.34607	2.17653	-4.9847	03040///Spliceosome	Ethylene-responsive transcription factor (AHRD V3.3 *** A0A1U8GDL3_CAPAN)
Solyc04g071805.1	0	0	0.713333	0	0	0			-6.88469	00905///Brassinosteroid biosynthesis	Cytochrome P450 (AHRD V3.3 *-* A0A200Q069_9MAGN)
Solyc04g072031.1	1.54	0.106667	0.663333	0.956667	3.77333	1.38333	-0.747842	5.1326	0.90957	04138///Autophagy - yeast+++04144///Endocytosis+++04145///Phagosome	transmembrane protein (AHRD V3.3 *** AT1G22750.1)
Solyc04g072034.1	19.86	18.6067	63.04	11.1467	10.4133	11.15	-0.807338	-0.863192	-2.71582		NAD(P)-binding Rossmann-fold superfamily protein (AHRD V3.3 *** Q9SZ91_ARATH)
Solyc04g072043.1	6.22	10.2467	72.0167	3.73333	4.38	2.05667	-0.717388	-1.28378	-5.34535	03013///RNA transport+++03015///mRNA surveillance pathway+++03018///RNA degradation	Polyadenylate-binding protein (AHRD V3.3 *** A0A2G3CN64_CAPCH)
Solyc04g072130.2	0.03	0.07	22.7733	0.04	0.03	0.02	0.415385	-1.24275	-10.3813		Programmed cell death protein 4 (AHRD V3.3 *** A0A1J3JH10_NOCCA)
Solyc04g072480.3	0	0	1.24	0	0	0			-7.04412	00770///Pantothenate and CoA biosynthesis	Phosphopantothenate--cysteine ligase 2 (AHRD V3.3 *** A0A1U8GMM4_CAPAN)
Solyc04g072760.3	4.05333	3.53	34.0567	2.65333	2.82	2.44333	-0.577091	-0.355277	-4.02429		Sulfate transporter (AHRD V3.3 *** S6A1Z9_NICAT)
Solyc04g072890.4	3.88	3.27	17.19	3.12333	4.31667	3.58333	-0.289195	0.372685	-2.45763		Transducin/WD40 repeat-like superfamily protein (AHRD V3.3 *** F4I1K5_ARATH)
Solyc04g072920.4	1.87667	2.15667	8.54333	1.21333	1.39333	2.19	-0.601203	-0.665459	-2.1724	00500///Starch and sucrose metabolism	Trehalose 6-phosphate phosphatase (AHRD V3.3 *** A0A2G3CNJ5_CAPCH)
Solyc04g072940.4	3.83333	3.45333	18.5133	3.24	3.8	4.97333	-0.219074	0.10492	-2.12434		nucleolar GTP-binding protein (AHRD V3.3 *** AT1G78110.1)
Solyc04g073940.4	2.41	2.1	10.0867	1.45333	1.79667	1.54667	-0.700951	-0.257342	-2.94286		TPR repeat-containing thioredoxin TTL1-like protein (AHRD V3.3 *** A0A2K3PMP8_TRIPR)
Solyc04g074020.2	0.32	0.383333	0.173333	0.0233333	0	0.2	-3.80092	-6.58509	0.161557	04016///MAPK signaling pathway - plant	Receptor protein kinase, putative (AHRD V3.3 *** A0A061FG24_THECC)
Solyc04g074070.2	0.466667	0.483333	2.66333	0.396667	0.14	0.436667	-0.202066	-1.80288	-2.83409		Sugar transporter protein 4
Solyc04g074120.4	3.92	3.82	0.403333	2.80333	5.92667	5.36667	-0.438899	0.595848	3.57094	04120///Ubiquitin mediated proteolysis	synaptonemal complex protein 1-like (AHRD V3.3 *** A0A2I4GFH1_9ROSI)
Solyc04g074320.3	0	0	1.47	0	0	0			-6.45105		Zinc finger protein (AHRD V3.3 *** A0A200QUS8_9MAGN)
Solyc04g074330.3	0.223333	0.25	2.50333	0.133333	0.223333	0.0433333	-0.744358	-0.226007	-6.03777	00908///Zeatin biosynthesis	Glycosyltransferase (AHRD V3.3 *** A0A077EMP8_ACTDE)
Solyc04g074340.3	0.0933333	0.12	16.9967	0.0666667	0.15	0.22	-0.470757	0.267893	-6.56192	00908///Zeatin biosynthesis	Glycosyltransferase (AHRD V3.3 *** A0A2I4GJQ3_9ROSI)
Solyc04g074360.3	0.156667	0.07	1.94	0.123333	0.283333	0.0133333	-0.295723	1.94576	-7.21695	00908///Zeatin biosynthesis	Glycosyltransferase (AHRD V3.3 *** A0A2G3CNS7_CAPCH)
Solyc04g074380.4	5.89333	3.4	0.45	4.00333	3.56333	5.12667	-0.524023	0.0676255	3.40235	00908///Zeatin biosynthesis	Glycosyltransferase (AHRD V3.3 *** A0A2G3CNS7_CAPCH)
Solyc04g074710.3	2.31333	2.31333	0.553333	3.24333	2.67667	4.20333	0.525568	0.188555	2.78324		Queuine tRNA-ribosyltransferase (AHRD V3.3 *** S8D4U6_9LAMI)
Solyc04g074740.4	57.36	80.27	158.74	39.26	50.9833	24.5067	-0.523426	-0.704052	-2.83818		Blue copper protein (AHRD V3.3 *** A0A2G2ZQN6_CAPAN)
Solyc04g074920.2	0.82	0.593333	0.226667	1.43667	0.95	1.64667	0.850857	0.65559	2.80134		Glycosyltransferase AER61 (AHRD V3.3 *** A0A200QXY3_9MAGN)
Solyc04g074990.3	127.863	100.71	7.51333	124.513	100.803	104.79	-0.0117383	-0.0235575	3.74346	00965///Betalain biosynthesis	Zinc-finger homeodomain protein 1 (AHRD V3.3 *** A0A2G2X027_CAPBA)
Solyc04g076140.3	9.45333	14.3033	27.43	8.47333	10.8633	7.81333	-0.128221	-0.442089	-2.05565		Rho GTPase-activating protein REN1 (AHRD V3.3 *** A0A2G2X0E2_CAPBA)
Solyc04g076240.3	2.79	2.49333	0	3.3	3.23667	5.07667	0.268412	0.350772	8.40093		bHLH transcription factor 033
Solyc04g076260.2	4.42667	2.19	1.27	5.21	4.41667	7.28	0.230861	0.975771	2.35997	04016///MAPK signaling pathway - plant+++04070///Phosphatidylinositol signaling system+++04626///Plant-pathogen interaction	thionin-like protein (AHRD V3.3 *** AT5G64816.4)
Solyc04g076280.4	0.313333	0.396667	0.143333	0.643333	1.65667	3.93333	1.03847	2.03503	4.58825		MADS-box protein SVP (AHRD V3.3 *** A0A2G3CP45_CAPCH)
Solyc04g076310.4	17.9967	14.77	4.20333	23.7367	18.04	22.7567	0.44327	0.267321	2.30354		Kinesin-like protein FRA1 (AHRD V3.3 *** A0A2G2ZQX3_CAPAN)
Solyc04g076350.1	0.25	0.273333	7.15333	0.183333	0.39	0.153333	-0.448073	0.462046	-5.81218		Kinase interacting (KIP1-like) family protein (AHRD V3.3 *-* A0A2U1KWG5_ARTAN)
Solyc04g076820.1	21.5533	18.77	54.5233	13.1933	15.0333	13.3367	-0.677868	-0.355171	-2.24155		Phox/Bem1p (AHRD V3.3 *** A0A200QI01_9MAGN)
Solyc04g076980.3	1.83	1.19	5.74	1.06	1.07333	1.05	-0.758755	-0.171645	-2.62912		Receptor-like protein kinase (AHRD V3.3 *-* A0A2R6RNH0_ACTCH)
Solyc04g076990.3	6.32667	4.51333	15.9533	3.58667	4.48	3.49333	-0.791585	-0.0385717	-2.40229		Receptor-like protein kinase (AHRD V3.3 *** A0A2R6RNH0_ACTCH)
Solyc04g077130.1	222.933	227.083	79.44	345.54	289.743	410.333	0.613324	0.322693	2.24664		50S ribosomal protein 6, chloroplastic (AHRD V3.3 *** A0A2G3CPG8_CAPCH)
Solyc04g077170.3	23.5367	24.2433	3.31	17.4267	25.1433	18.7667	-0.41316	0.00858716	2.37157		Epidermal patterning factor-like protein (AHRD V3.3 *** A0A2U1PBB6_ARTAN),Pfam:PF17181
Solyc04g077240.4	0.09	0.136667	45.68	0.246667	0.18	0.136667	1.47185	0.377954	-8.65381	00270///Cysteine and methionine metabolism+++00280///Valine, leucine and isoleucine degradation+++00290///Valine, leucine and isoleucine biosynthesis+++00770///Pantothenate and CoA biosynthesis+++00966///Glucosinolate biosynthesis+++01130///Biosynthesis of antibiotics+++01210///2-Oxocarboxylic acid metabolism+++01230///Biosynthesis of amino acids	SlBCAT6
Solyc04g077250.4	0.0833333	0.17	36.7233	0.0633333	0.0433333	0.146667	-0.412717	-1.99899	-8.21265	00270///Cysteine and methionine metabolism+++00280///Valine, leucine and isoleucine degradation+++00290///Valine, leucine and isoleucine biosynthesis+++00770///Pantothenate and CoA biosynthesis+++00966///Glucosinolate biosynthesis+++01130///Biosynthesis of antibiotics+++01210///2-Oxocarboxylic acid metabolism+++01230///Biosynthesis of amino acids	Branched-chain-amino-acid aminotransferase (AHRD V3.3 *** Q94CF8_CAPAN)
Solyc04g077400.4	0.516667	0.913333	2.17	0.266667	1.10667	0.396667	-0.904748	0.244848	-2.6786		ERD (Early-responsive to dehydration stress) family protein (AHRD V3.3 *** A0A1P8B4I8_ARATH)
Solyc04g077490.3	68.2033	55.01	11.1267	75.3933	68.37	72.4067	0.173839	0.283741	2.57562		AP2-like ethylene-responsive transcription factor ANT (AHRD V3.3 *** A0A2G2Z848_CAPAN)
Solyc04g077510.4	114.513	84.67	6.16	123.553	94.9867	114.97	0.144122	0.143849	4.16125		Growth-regulating factor 8 (AHRD V3.3 *** A0A2G2ZR93_CAPAN)
Solyc04g077540.4	15.1633	12.88	3.32667	20.0567	14.9933	17.4933	0.443058	0.1956	2.25738		Kinesin-like protein (AHRD V3.3 *** A0A2G2ZR89_CAPAN)
Solyc04g077840.2	3.48	4.68667	35.1667	2.89667	6.01	3.04333	-0.251599	0.301927	-3.77831		F-box/kelch-repeat protein (AHRD V3.3 *-* A0A2G2ZRE5_CAPAN)
Solyc04g077860.4	2.38	2.25333	22.42	3.01	2.37667	3.63	0.362381	0.0445394	-2.86129		Sigma-B regulation protein RsbQ (AHRD V3.3 *** A0A2T0KZ78_9BURK)
Solyc04g077900.2	3.38	4.57	0	0	6.20333	0	-21.8548	0.345615			cyclin-D5-2-like (AHRD V3.3 *-* XP_010320526.2)
Solyc04g078095.1	615.157	1716.42	0.0633333	23.31	974.377	65.3167	-4.7194	-0.897272	9.76067	03040///Spliceosome	glycine-rich protein 5-like (AHRD V3.3 *-* XP_025886301.1)
Solyc04g078210.3	4.60667	6.70333	4.24	2.41667	7.44333	0.94	-0.928224	0.0794081	-2.26618		Armadillo-type fold protein (AHRD V3.3 *** A0A2U1PNX9_ARTAN)
Solyc04g078300.3	0.353333	0.616667	1.78	0.326667	0.353333	0.2	-0.0784585	-0.838034	-3.38339		MADS-box transcription factor (AHRD V3.3 *** A0A2K3PNN3_TRIPR)
Solyc04g078310.3	15.4267	12.9233	3.38333	22.6233	17.1433	25.67	0.582507	0.387357	2.77118		cyclin A3_1
Solyc04g078325.1	0.0266667	0	1.40667	0	0	0	-1.87509		-7.66667		Cytochrome P450 (AHRD V3.3 *-* A0A200QZM5_9MAGN)
Solyc04g078370.3	0	0	0.563333	0	0	0.0133333			-5.54406		Cytochrome P450 (AHRD V3.3 *** A0A200Q0W8_9MAGN)
Solyc04g078860.4	2.72	2.37333	0.753333	2.81333	2.58667	3.40667	0.0806465	0.0996218	2.0412		glutamate receptor-like 1.1
Solyc04g078940.3	48.7533	46.7467	14.2367	65.02	57.9667	64.1133	0.451361	0.285621	2.02322		LEY13632 Dem protein
Solyc04g078990.4	0.17	0.31	0.843333	0.15	0.0333333	0.206667	-0.182531	-3.19347	-2.25935		Hexosyltransferase (AHRD V3.3 *** K4BUY3_SOLLC)
Solyc04g079070.4	0	0	0.36	0	0	0			-5.70818		Serine carboxypeptidase (AHRD V3.3 *** A0A2K3MSK4_TRIPR)
Solyc04g079090.4	8.89667	8.61	26.97	7.18	8.58	6.50333	-0.283247	-0.0415737	-2.27908	00561///Glycerolipid metabolism+++00564///Glycerophospholipid metabolism	Phosphatidate phosphatase PAH1 (AHRD V3.3 *** A0A2G2X0Q9_CAPBA)
Solyc04g079130.2	76.8467	69.8467	8.85667	103.237	87.2133	89.01	0.454029	0.293159	3.20206	04141///Protein processing in endoplasmic reticulum	B3 domain-containing protein (AHRD V3.3 *** A0A1U8GC90_CAPAN)
Solyc04g079190.4	1.64	1.92667	6.87	1.39333	1.87	1.47333	-0.207635	-0.0804892	-2.42477		Alpha/beta-Hydrolases superfamily protein (AHRD V3.3 *** A0A2U1KK17_ARTAN)
Solyc04g079300.3	1.08	0.95	7.27	1.21333	1.23667	1.81	0.206398	0.36532	-2.24292		Calcineurin-like metallo-phosphoesterase superfamily protein (AHRD V3.3 *** F4JPS4_ARATH)
Solyc04g079480.2	0.0566667	0.113333	1.1	0.07	0.54	0.156667	0.273903	2.21189	-2.96976		Serpin-ZX (AHRD V3.3 *** A0A2G2X0W8_CAPBA)
Solyc04g079880.4	2.51667	3.04333	15.5467	1.87667	2.55667	3.13	-0.402054	-0.275614	-2.5454	00561///Glycerolipid metabolism+++00564///Glycerophospholipid metabolism	DNA damage-binding protein 1 (AHRD V3.3 *-* A0A2G3CQ10_CAPCH)
Solyc04g080270.4	2.48667	2.59667	9.00333	1.67	2.69333	2.01	-0.542743	0.0160152	-2.3807		hypothetical protein (AHRD V3.3 *-* AT5G42710.3)
Solyc04g080490.4	112.93	101.427	17.41	123.11	114.71	98.6133	0.15038	0.147368	2.43372	00965///Betalain biosynthesis	Zinc-finger homeodomain protein 6 (AHRD V3.3 *** A0A2G2ZS78_CAPAN)
Solyc04g080530.3	0.0533333	0.0366667	0.483333	0.0166667	0.0333333	0	-1.49931	-0.0122136	-5.78655	00040///Pentose and glucuronate interconversions	Pectinesterase (AHRD V3.3 *** A0A200Q992_9MAGN)
Solyc04g080540.2	0.206667	0.173333	82.2533	0.0666667	0.173333	0.0333333	-1.58577	-0.0605872	-11.3816		DNA polymerase epsilon catalytic subunit A (AHRD V3.3 *** AT1G19530.2)
Solyc04g080550.4	6.73667	6.87	42.04	4.77333	4.82333	5.31333	-0.462371	-0.53901	-3.22856		Isoflavone reductase-like protein (AHRD V3.3 *** A0A2G2V5Y4_CAPBA)
Solyc04g080780.2	5.21333	4.55	0.803333	12.9467	6.92667	7.13667	1.33846	0.577343	3.07975		bell-like homeodomain protein 1
Solyc04g080890.4	131.307	334.287	1.86	50.0933	228	34.1967	-1.38091	-0.618548	4.06988		2-oxoglutarate (2OG) and Fe(II)-dependent oxygenase superfamily protein (AHRD V3.3 *** Q9LV19_ARATH)
Solyc04g081000.3	230.22	236.967	548.167	206.65	208.793	146.537	-0.13105	-0.212939	-2.1018		Deficiens
Solyc04g081010.2	0	0	20.25	0	0	0			-10.2344		Unknown protein
Solyc04g081060.3	1.45667	2.09	9.09	1.81333	1.65	1.62333	0.342687	-0.378696	-2.75389		Kinesin-like protein NACK1 (AHRD V3.3 *** A0A2G2X190_CAPBA)
Solyc04g081080.1	17.5333	15.86	2.10333	21.9	19.0833	18.66	0.352148	0.243327	3.04471		Receptor-like protein kinase (AHRD V3.3 *** A0A0A0KGM3_CUCSA)
Solyc04g081110.1	1.06	0.66	4.68333	0.523333	0.73	0.54	-0.992355	0.116987	-3.35862		Glyoxal oxidase (AHRD V3.3 *** A0A200QQ43_9MAGN)
Solyc04g081120.1	0.11	0.153333	1.49333	0.263333	0.32	0.196667	1.25945	1.02928	-3.16313		Glyoxal oxidase (AHRD V3.3 *** A0A200QQ43_9MAGN)
Solyc04g081240.2	53.6333	43.7233	9.72667	68.7167	57.8533	64.1033	0.389112	0.375616	2.57921	04075///Plant hormone signal transduction	Auxin Response Factor 5
Solyc04g081390.4	3.18	3.23667	3.71667	1.41	2.55667	0.936667	-1.15247	-0.381299	-2.15235		WEB family protein (AHRD V3.3 *** A0A2I0VRX2_9ASPA)
Solyc04g081460.2	2.93333	4.17333	9.27333	1.95	3.88333	1.66667	-0.576591	-0.14246	-2.6646		F-box protein (AHRD V3.3 *-* XP_012084459.1)
Solyc04g081520.3	96.67	296.5	0.306667	9.98	180.453	20.96	-3.24837	-0.785275	5.89483		L-ascorbate oxidase-like protein (AHRD V3.3 *** A0A1U8DYA0_CAPAN)
Solyc04g081530.1	4.10333	1.83667	80.7733	3.43	4.40333	4.36333	-0.253831	1.21686	-4.44966		Chaperone protein DnaJ (AHRD V3.3 *** A0A2G3CQH5_CAPCH)
Solyc04g081630.2	2.73	7.04333	0.0366667	0.18	5.32	0.22	-3.91009	-0.440152	2.29479	04141///Protein processing in endoplasmic reticulum+++04626///Plant-pathogen interaction	Heat shock protein 90 (AHRD V3.3 *-* A0A0A7LYT2_ALBBR)
Solyc04g081780.3	0	0	100.17	0	0	0			-26.5491	04138///Autophagy - yeast	GDSL esterase/lipase EXL3-like (AHRD V3.3 *** A0A1U8GJR0_CAPAN)
Solyc04g081800.3	1.07	0.766667	7.08	0.636667	0.623333	0.446667	-0.711915	-0.342568	-4.16343		GDSL esterase/lipase (AHRD V3.3 *** A0A2R6PZI7_ACTCH)
Solyc04g081810.4	1.91	1.50667	106.487	1.02333	1.44	1.32667	-0.86313	-0.087602	-6.36153		Subtilisin-like protease-like protein (AHRD V3.3 *** A0A2K3N634_TRIPR)
Solyc04g081870.4	13.7	11.9333	249.327	11.8767	12.5467	13.9767	-0.179504	0.0339927	-4.39001		Expansin A11
Solyc04g082050.3	42.9633	37.9233	63.69	24.6967	40.94	13.2533	-0.760698	0.0679947	-2.45118		Cellular retinaldehyde-binding/triple function, C-terminal (AHRD V3.3 *** B6SN40_MAIZE)
Solyc04g082120.3	0.433333	0.353333	0.97	0.416667	0.523333	0.133333	0.00114574	0.513032	-3.03581		Prolyl oligopeptidase (AHRD V3.3 *** H2D7F1_COFAR)
Solyc04g082180.4	0.48	0.433333	8.97	0.0533333	0.433333	0.0266667	-3.10929	-0.0629995	-8.61651	00010///Glycolysis / Gluconeogenesis+++00071///Fatty acid degradation+++00350///Tyrosine metabolism+++00680///Methane metabolism+++01130///Biosynthesis of antibiotics+++01200///Carbon metabolism	Alcohol dehydrogenase ADH (AHRD V3.3 *** Q41242_SOLLC)
Solyc04g082210.3	6.51	4.90333	18.9267	5.27	6.07	5.18333	-0.276577	0.274054	-2.09883		NADH-ubiquinone oxidoreductase chain (AHRD V3.3 *** AT1G76185.1)
Solyc04g082380.4	26.7867	26.2267	6.28	38.32	35.04	40.1367	0.541177	0.390737	2.52141		cytochrome P450 86A8-like (AHRD V3.3 *-* A0A2I4DDX4_9ROSI)
Solyc04g082430.3	31.7033	38.1033	5.09667	38.1	48.4033	38.9133	0.294331	0.304713	2.80152		cyclinB2_4
Solyc04g082440.4	2.44333	2.12	4.33	1.14	1.29333	0.523333	-1.0588	-0.737254	-3.28163		RING-type E3 ubiquitin transferase (AHRD V3.3 *** A0A2G3CQU3_CAPCH)
Solyc04g082540.2	1.22	0.426667	0.363333	1.42333	1.25333	2.75667	0.250185	1.51912	2.7933		Transport/golgi organization-like protein (DUF833) (AHRD V3.3 *** F4JTM0_ARATH)
Solyc04g082690.1	26.6333	18.7433	77.69	17.69	15.0267	14.01	-0.575749	-0.352873	-2.68131		RING/U-box superfamily protein (AHRD V3.3 *** A0A2U1LI04_ARTAN)
Solyc04g082830.3	3.28	1.79	15.6433	1.83	2.25667	1.50333	-0.804321	0.307738	-3.61725		Auxin efflux carrier (AHRD V3.3 *** A0A200PR79_9MAGN)
Solyc04g082840.4	196.56	202.457	36.2833	248.987	244.81	228.04	0.370819	0.242485	2.5134		B2-type cyclin dependent kinase
Solyc04g082900.4	43.6433	46.48	10.4867	47.0833	55.2867	51.78	0.141816	0.209227	2.16851	04111///Cell cycle - yeast+++04113///Meiosis - yeast	Mitotic spindle checkpoint protein BUBR1 (AHRD V3.3 *** A0A2G2ZSY7_CAPAN)
Solyc04g150140.1	0.203333	0	1.54667	0.2	0.21	0.0833333	-0.00208021	3.14312	-4.45858		SNF1-related protein kinase regulatory subunit beta-3 (AHRD V3.3 *-* A0A2G3A5M6_CAPAN)
Solyc04g150160.1	0	0	0.93	0	0	0			-7.30081		Unknown protein
Solyc04g150161.1	23.3967	25.1767	450.96	5	7.11667	8.04667	-2.19106	-1.85433	-5.98197		Unknown protein
Solyc04g150162.1	1.67667	1.77333	6.63333	0.966667	2.22667	0.61	-0.756108	0.286789	-3.65847		Vacuolar iron transporter-like protein 4 (AHRD V3.3 *** A0A2G3CN36_CAPCH)
Solyc04g150172.1	4.95667	4.44	11.3633	2.07333	1.61	3.15333	-1.23289	-1.50414	-2.04192	03013///RNA transport	Protein RADIALIS-like 6 (AHRD V3.3 *** A0A1U8GJH9_CAPAN)
Solyc05g005030.4	1.01333	0.916667	369.33	0.47	1.34	0.663333	-1.06692	0.510845	-9.33602		Plant invertase/pectin methylesterase inhibitor superfamily protein (AHRD V3.3 -** AT1G23350.1)
Solyc05g005230.3	2.87667	1.91	0.333333	1.69667	2.91667	3.62	-0.748667	0.573525	3.294		Plant protein 1589 of Uncharacterized protein function (AHRD V3.3 *** A0A061EE06_THECC)
Solyc05g005240.2	2.09667	2.05667	10.4133	0.0466667	2.36333	0	-5.3696	0.141306	-8.83797		YABBY gene
Solyc05g005300.2	9.43	7.77333	0.146667	11.9933	12.0633	8.93	0.380656	0.615623	5.74584	04016///MAPK signaling pathway - plant+++04070///Phosphatidylinositol signaling system+++04626///Plant-pathogen interaction	bHLH transcription factor 084
Solyc05g005440.3	0	0	0.983333	0	0.0533333	0		0.931657	-5.31507		Nuclear factor Y, subunit B6 (AHRD V3.3 *** A0A2U1NB03_ARTAN)
Solyc05g005480.2	134.28	133.72	56.0433	177.197	150.577	255.24	0.43459	0.149838	2.0727		Quinone oxidoreductase-like protein (AHRD V3.3 *** Q8LEB8_ARATH)
Solyc05g005520.1	0.7	1.51333	26.3533	2.32	0.816667	2.45	1.73767	-0.924474	-3.70509		Protein phosphatase inhibitor 2-like (AHRD V3.3 *** A0A2K3NNM1_TRIPR)
Solyc05g005540.4	9.82667	7.52333	59.1567	4.32	8.55333	5.87667	-1.15724	0.155233	-3.46787		Polygalacturonase-1 non-catalytic subunit beta (AHRD V3.3 *** GP1_SOLLC)
Solyc05g005550.4	2.86	2.13	479.25	1.14667	1.55	1.10333	-1.305	-0.496842	-8.94294		BURP domain (AHRD V3.3 *-* A0A200QH65_9MAGN)
Solyc05g005580.3	17.34	22.9133	3.31	18.2733	21.62	18.8467	0.107428	-0.125713	2.37556		DUF936 domain-containing protein (AHRD V3.3 *** A0A1Q3CQ68_CEPFO)
Solyc05g005700.4	22.5433	42.3833	56.1667	11.0267	23.94	12.8533	-1.00293	-0.8772	-2.35592	00010///Glycolysis / Gluconeogenesis+++00053///Ascorbate and aldarate metabolism+++00071///Fatty acid degradation+++00280///Valine, leucine and isoleucine degradation+++00310///Lysine degradation+++00330///Arginine and proline metabolism+++00340///Histidine metabolism+++00380///Tryptophan metabolism+++00410///beta-Alanine metabolism+++00561///Glycerolipid metabolism+++00620///Pyruvate metabolism+…	Aldehyde dehydrogenase (AHRD V3.3 *** Q43274_MAIZE)
Solyc05g005720.4	0.0933333	0.0733333	20.47	0.0266667	0.0733333	0.03	-1.68557	-0.00721252	-9.71538		Potassium transporter (AHRD V3.3 *** A0A2G2VMI2_CAPBA)
Solyc05g005820.4	0.0933333	0.0933333	655.63	0.163333	0.236667	0.12	0.803538	1.31568	-12.7323	00010///Glycolysis / Gluconeogenesis+++00710///Carbon fixation in photosynthetic organisms+++01130///Biosynthesis of antibiotics+++01200///Carbon metabolism+++01230///Biosynthesis of amino acids	Glyceraldehyde-3-phosphate dehydrogenase (AHRD V3.3 *** A0A1U8EZH9_CAPAN)
Solyc05g005865.1	47.4067	55.4633	153.85	24.3633	22.6267	43.2267	-0.928505	-1.33046	-2.02084		MLP-like protein (AHRD V3.3 *** A0A1U8EPD5_CAPAN)
Solyc05g006110.3	54.0767	55.2433	19.6667	68.09	63.64	97.0633	0.357424	0.179175	2.15994		Serine/Threonine-kinase (AHRD V3.3 *** AT1G10522.2)
Solyc05g006220.3	4.95667	3.02	27.41	1.2	1.89667	1.84667	-2.01996	-0.689801	-4.08117		IAA-amino acid hydrolase ILR1-like 1 (AHRD V3.3 *** A0A2G3B8H5_CAPCH)
Solyc05g006290.2	0.99	0.643333	0	1.49	0.31	0.576667	0.607913	-1.0771	5.99943		F-box domain, Leucine-rich repeat domain, L domain-like protein (AHRD V3.3 *** A0A2U1LZM8_ARTAN)
Solyc05g006380.1	0	0	0.396667	0	0.0166667	0		0.931657	-5.57226		F-box domain, Leucine-rich repeat domain, L domain-like protein (AHRD V3.3 *-* A0A2U1PDH8_ARTAN)
Solyc05g006650.3	82.8167	69.41	335.4	70.7967	68.8333	68.08	-0.198047	-0.0443108	-2.51316		bHLH transcription factor 036
Solyc05g006750.3	0.386667	0.963333	8.72667	0.163333	0.36	0.3	-1.21298	-1.45934	-5.0374	00480///Glutathione metabolism	Glutathione S-transferase (AHRD V3.3 *** A0A200QY01_9MAGN)
Solyc05g006850.4	7.74333	11.6033	39.4767	5.6	7.33333	4.17667	-0.456533	-0.69702	-3.4512		Thioredoxin (AHRD V3.3 *** A0A1U8EXB1_CAPAN)
Solyc05g006855.1	0.733333	1.12333	6.38	0.606667	1.04333	0.45	-0.395307	-0.137154	-4.12458		Thioredoxin (AHRD V3.3 *** A0A2G2VLZ1_CAPBA)
Solyc05g006870.3	113.533	119.643	314.793	60.86	126.653	53.1967	-0.889214	0.0395809	-2.77315		Thioredoxin (AHRD V3.3 *** A0A2G2VLZ1_CAPBA)
Solyc05g007000.4	0.56	0.473333	2.8	0.366667	0.803333	0.316667	-0.61594	0.773636	-3.39988		Major facilitator superfamily protein (AHRD V3.3 *** A0A1P8AT47_ARATH)
Solyc05g007080.4	0.113333	0.04	195.623	0.05	0.0833333	0.123333	-1.16137	1.19306	-10.896	00040///Pentose and glucuronate interconversions	Pectate lyase (AHRD V3.3 *** A0A2G2YDT9_CAPAN)
Solyc05g007220.4	1.53333	2.03667	9.19667	1.15	2.33333	1.26333	-0.384915	0.139896	-3.09594		F-box/kelch-repeat protein (AHRD V3.3 *-* A0A2G2X8J1_CAPBA)
Solyc05g007390.1	0.1	0	2.64	0	0	0	-2.44122		-7.2283		Ubiquitin carboxyl-terminal hydrolase 46 (AHRD V3.3 *-* A0A2G3AUZ3_CAPCH)
Solyc05g007670.4	20.5933	21.46	72.83	17.0267	21.33	16.4167	-0.248286	-0.043684	-2.39236	00230///Purine metabolism+++00240///Pyrimidine metabolism	GDA1/CD39 nucleoside phosphatase family protein (AHRD V3.3 *** A0A2U1NX72_ARTAN)
Solyc05g007760.2	8.68	7.54667	1.58	8.45667	8.50333	7.56	-0.00983185	0.138154	2.10905		SET domain (AHRD V3.3 *** A0A200QP09_9MAGN)
Solyc05g007770.3	0.303333	0.32	7.29	0.336667	1.30667	0.206667	0.17358	1.98195	-5.36008		NAC domain TF
Solyc05g007780.3	30.1933	30.6767	11.4933	39.32	33.8833	61.1133	0.410552	0.118348	2.31784	00195///Photosynthesis	Photosynthetic NDH subcomplex L 2 (AHRD V3.3 *** A0A0F7GYP0_9ROSI)
Solyc05g007790.3	1.85667	2.23333	0.253333	1.52667	1.41667	2.13333	-0.263087	-0.692216	2.91478		Casparian strip membrane protein 1 (AHRD V3.3 *** CASP1_SOLDE)
Solyc05g007870.3	15.8233	16.3067	3.02	17.6233	17.3667	13.1233	0.178819	0.0555084	2.04431		R2R3MYB transcription factor 117
Solyc05g007920.3	0	0	1.50333	0	0	0			-6.3426	00230///Purine metabolism+++00240///Pyrimidine metabolism	protein DMP8-like (AHRD V3.3 *-* XP_004239396.1)
Solyc05g007950.4	0.253333	0.19	3.14	0.0633333	1.02	0.0966667	-1.98341	2.39056	-5.25211		LERNALE L.esculentum ribonuclease le
Solyc05g008020.4	3.03667	2.59667	72.9167	4.03	2.52667	3.94667	0.449122	-0.0641131	-4.47893	04016///MAPK signaling pathway - plant	mitogen-activated protein kinase 15
Solyc05g008100.1	28.5167	31.1567	120	13.8967	19.0167	15.81	-1.04439	-0.764763	-3.11215	00970///Aminoacyl-tRNA biosynthesis	extensin (AHRD V3.3 *** XP_010320709.1)
Solyc05g008105.1	0.35	0.356667	4.12667	0.223333	0.29	0.26	-0.645456	-0.330202	-4.25252		hydroxyproline-rich glycoprotein family protein (AHRD V3.3 --* AT1G23040.3)
Solyc05g008210.4	0.58	0.466667	4.42	0.14	0.35	0.2	-1.99546	-0.458364	-4.66288		Plastid movement impaired protein (AHRD V3.3 *** A0A2P5FK82_TREOI)
Solyc05g008220.4	0.0466667	0.07	3.3	0.07	0.0933333	0.0233333	0.607213	0.368626	-7.23356		Plastid movement impaired protein (AHRD V3.3 *** A0A072VEV4_MEDTR)
Solyc05g008320.1	20.6367	40.5533	0.27	14.95	24.2767	6.33333	-0.446546	-0.797905	4.39361		Fasciclin domain-containing protein (AHRD V3.3 *** A0A1Q3CJK8_CEPFO)
Solyc05g008640.1	3.26333	2.90667	7.22333	2.46333	2.76667	1.96	-0.390599	-0.113899	-2.09171		RING/U-box superfamily protein (AHRD V3.3 *-* A0A2U1QJE6_ARTAN)
Solyc05g008670.3	14.5367	12.2867	0	8.2	25.53	11.7933	-0.772174	1.02805	9.97523		Zinc finger transcription factor 36
Solyc05g008680.2	0	0	28.0467	0	0	0			-11.2876	00100///Steroid biosynthesis	Methyltransferase (AHRD V3.3 *** A0A1U8EK80_CAPAN)
Solyc05g008690.2	0.95	0.816667	1.50667	0.393333	0.516667	0.376667	-1.28385	-0.71198	-2.23786		Plant resistance protein (AHRD V3.3 *-* O81136_SOLLC)
Solyc05g008710.1	0	0	30.4067	0	0	0			-6.82715		Unknown protein
Solyc05g008720.2	0	0	9.93333	0	0	0			-7.7244		EIN3-binding F-box protein 1 (AHRD V3.3 --* XP_011069870.1)
Solyc05g008910.3	0	0.0266667	4.43667	0.0133333	0	0	0.967731	-1.93735	-9.56172		Class I glutamine amidotransferase-like superfamily protein (AHRD V3.3 *-* F4KA45_ARATH)
Solyc05g009060.2	1.28333	1.69333	2.67667	0.23	0.57	0.296667	-2.66704	-1.75071	-3.69856		Unknown protein
Solyc05g009120.3	1.77333	1.92333	9.40667	1.83	1.99667	1.59667	0.0681209	0.0157601	-2.77503		Core-2 i-branching beta-n-acetylglucosaminyltransferase family protein (AHRD V3.3 *** A0A2K3MN76_TRIPR)
Solyc05g009170.3	0.64	0.643333	3.75667	0.213333	0.326667	0.16	-1.57486	-1.01369	-4.68811		Zinc finger protein 8 (AHRD V3.3 *** A0A2G3B627_CAPCH)
Solyc05g009230.3	3.40667	2.78667	11.08	1.63	2.17	1.57667	-1.04423	-0.397767	-3.02167		MYB transcription factor (AHRD V3.3 *-* B4FU27_MAIZE)
Solyc05g009240.3	0.01	0	23.3967	0	0	0	-0.955823		-12.4057		DUF639 domain-containing protein (AHRD V3.3 *** A0A1Q3DGQ0_CEPFO)
Solyc05g009270.4	2.39333	2.85333	40.6833	2.46333	1.75	8.01667	0.0768178	-0.726535	-2.54847	00062///Fatty acid elongation+++04626///Plant-pathogen interaction	3-ketoacyl-CoA synthase (AHRD V3.3 *** A0A2G3B5Z8_CAPCH)
Solyc05g009320.4	0.03	0.146667	8.3	0.116667	0.06	0.09	1.89211	-1.37897	-6.81221		LOB domain-containing protein 40 (AHRD V3.3 *** A0A2G2VK71_CAPBA)
Solyc05g009430.3	6.41	5.00333	21.15	1.6	2.17	1.57	-1.97515	-1.23512	-3.92167		Endonuclease 3 (AHRD V3.3 *** A0A2G3B636_CAPCH)
Solyc05g009480.1	10.6633	15.2	17.71	6.73667	5.67333	2.94	-0.660231	-1.44537	-2.74349		Unknown protein
Solyc05g009550.3	0.06	0.136667	0.746667	0.11	0.133333	0.0866667	0.830425	-0.0719327	-3.29572	04144///Endocytosis	Regulator of Vps4 activity in the MVB pathway protein (AHRD V3.3 *-* Q9FX63_ARATH)
Solyc05g009590.3	0	0	5.53333	0	0	0			-9.93443		Aluminum-activated malate transporter 9 (AHRD V3.3 *** A0A2G3B6C3_CAPCH)
Solyc05g009610.1	0.69	0.433333	4.7	0.176667	0.586667	0.61	-1.95178	0.394878	-3.17502	04075///Plant hormone signal transduction	Alpha/beta-Hydrolases superfamily protein (AHRD V3.3 *** A0A2U1PVQ0_ARTAN)
Solyc05g009770.3	3.63333	2.93	0.233333	6.17667	3.34	4.33	0.784586	0.149407	4.05933	00052///Galactose metabolism+++00511///Other glycan degradation+++00531///Glycosaminoglycan degradation+++00600///Sphingolipid metabolism+++00604///Glycosphingolipid biosynthesis - ganglio series	Zinc finger protein (AHRD V3.3 *** A0A200Q3J5_9MAGN)
Solyc05g010010.1	5.91333	5.14333	1.01	8.45667	6.48333	15.99	0.537043	0.316269	3.81743		Protein MIZU-KUSSEI 1 (AHRD V3.3 *** A0A2G2VKP6_CAPBA)
Solyc05g010080.3	9.74	9.5	49.5867	9.89333	7.81333	14.3567	0.0550952	-0.312287	-2.02069		lysine-rich arabinogalactan protein 19 (AHRD V3.3 *-* XP_004238980.1)
Solyc05g010210.1	5.54	4.56333	0.0633333	7.80667	6.71667	4.05	0.509163	0.511032	5.69553		F-box domain (AHRD V3.3 *-* A0A200QAM7_9MAGN)
Solyc05g010270.1	1.51667	1.07333	9.64	0.806667	0.723333	1.42	-0.904729	-0.625503	-2.78302		hypothetical protein (AHRD V3.3 --* AT5G38790.1)
Solyc05g010310.3	0.1	0.0666667	293.187	0.0666667	0.0666667	0	-0.582808	-0.0689418	-27.7392	00941///Flavonoid biosynthesis	Chalcone-flavonone isomerase family protein (AHRD V3.3 *** A0A193AUW5_SOLME)
Solyc05g012210.4	6.82	5.59333	1.36	5.94333	6.04	6.58	-0.168595	0.0800865	2.1381		Ninja-family protein AFP3 (AHRD V3.3 *** A0A2G3CFM6_CAPCH)
Solyc05g012280.3	7.86	4.72667	0.586667	5.07	5.5	3.69667	-0.603016	0.187413	2.50438		wall-associated receptor kinase-like 1 (AHRD V3.3 *** A0A2I4H883_9ROSI)
Solyc05g012325.1	6.02333	8.25333	26.7333	5.51333	6.88667	6.51667	-0.091596	-0.301817	-2.3031		Ureide permease (AHRD V3.3 *** A0A2R6PBP7_ACTCH)
Solyc05g012410.2	0.12	0	16.8733	0.363333	0.126667	0.25	1.48558	0.931657	-6.26744		Chromatin modification-related protein Eaf7/MRGBP (AHRD V3.3 *** A0A2U1PNN2_ARTAN)
Solyc05g012420.4	0	0.0266667	146.397	0	0	0		-0.991896	-13.4666	04011///MAPK signaling pathway - yeast	14-3-3 protein (AHRD V3.3 *** A0A200R871_9MAGN)
Solyc05g012490.2	0.176667	0.28	6.81333	0.07	0.31	0.19	-1.2834	0.107849	-5.38028		C2H2-like zinc finger protein (AHRD V3.3 *-* A0A2U1QL40_ARTAN)
Solyc05g012520.3	0	0.08	1.53667	0	0.0266667	0.0533333		-1.51131	-5.05419		SNAP25-like protein (AHRD V3.3 *** A0A2K3PB77_TRIPR)
Solyc05g012570.3	0.0166667	0.0166667	24.3567	0.03	0	0	0.921015	-0.991896	-11.7522		protein qua-1 isoform X1 (AHRD V3.3 *** XP_010321178.1)
Solyc05g012770.3	3.94667	3.79667	19.5233	3.85333	4.01333	3.12333	-0.00753999	0.0458365	-2.87218		WRKY transcription factor 4
Solyc05g012780.4	0.56	0.686667	1.85	0.393333	0.893333	0.303333	-0.492406	0.320792	-2.8436		Protein ENHANCED DISEASE RESISTANCE 2-like (AHRD V3.3 *** A0A1J3E5X3_NOCCA)
Solyc05g012820.2	0.0833333	0	2.15333	0.0266667	0.08	0.08	-1.48864	2.41403	-4.91407		transmembrane protein (AHRD V3.3 *-* AT3G11810.1)
Solyc05g012850.3	0.0733333	0.05	0.643333	0.1	0	0	0.453429	-1.8633	-5.62973		transmembrane protein (AHRD V3.3 *-* AT3G11810.1)
Solyc05g013180.4	1.15667	1.16	4.79333	0.713333	1.15	0.54	-0.674059	-0.0664032	-3.37197		Phosphate transporter PHO1-like protein 10 (AHRD V3.3 *** A0A2G2YDB9_CAPAN)
Solyc05g013350.4	0.0266667	0	0.44	0	0.0533333	0	-1.86084	2.82332	-5.94468	00940///Phenylpropanoid biosynthesis	Peroxidase (AHRD V3.3 *** K4BY56_SOLLC)
Solyc05g013360.3	19.0567	4.98667	0.72	21.02	7.23667	10.4267	0.19094	0.504301	3.70855	04139///Mitophagy - yeast	protein POOR HOMOLOGOUS SYNAPSIS 1 (AHRD V3.3 *** A0A2I4DDJ4_9ROSI)
Solyc05g013540.1	1.78	1.16	0.636667	4.81333	2.52333	4.09667	1.46461	1.08636	2.56616		LEAFLESS
Solyc05g013640.1	100.943	103.613	241.477	65.1267	152.157	56.3	-0.641338	0.511055	-2.30373		Unknown protein
Solyc05g013930.2	11.4433	14.69	0.483333	17.2733	14.4233	10.9533	0.611165	-0.0673585	4.34961		Protein terminal ear1-like protein (AHRD V3.3 *** A0A2G3B8W0_CAPCH)
Solyc05g013980.3	0.236667	0.476667	782.627	0.706667	0.303333	0.54	1.58283	-0.721452	-10.7742		anther-specific protein BCP1-like (AHRD V3.3 -** XP_022855050.1)
Solyc05g014000.4	62.34	91.1633	292.333	35.5367	34.6233	38.5167	-0.786501	-1.44235	-3.13372	00040///Pentose and glucuronate interconversions	Pectate lyase (AHRD V3.3 *** A0A2G3B8Z4_CAPCH)
Solyc05g014056.1	0	0.02	1.63333	0	0.0166667	0		-0.0301154	-7.5813		Villin (AHRD V3.3 *-* A0A2P5EN25_TREOI)
Solyc05g014120.1	2.05	1.81	36.8567	1.06	1.57	0.78	-0.933049	-0.275718	-5.80054		S-adenosyl-L-methionine-dependent methyltransferases superfamily protein (AHRD V3.3 *** A0A2U1MVU3_ARTAN)
Solyc05g014150.4	30.0567	44.9967	17.23	3.93667	35.6433	4.46	-2.92878	-0.413996	-2.13044	00062///Fatty acid elongation+++01040///Biosynthesis of unsaturated fatty acids+++01212///Fatty acid metabolism	Very-long-chain 3-oxoacyl-CoA reductase-like protein (AHRD V3.3 *** A0A1J3EFG0_NOCCA)
Solyc05g014280.4	9.59667	12.4167	2.04667	12.4133	10.0733	21.79	0.400496	-0.332282	3.37508	04141///Protein processing in endoplasmic reticulum	small heat shock protein 1
Solyc05g014480.4	4.63667	4.26333	15.22	4.46333	5.10667	4.00333	-0.0316912	0.223634	-2.1665	00010///Glycolysis / Gluconeogenesis+++00710///Carbon fixation in photosynthetic organisms+++01130///Biosynthesis of antibiotics+++01200///Carbon metabolism+++01230///Biosynthesis of amino acids	Glyceraldehyde-3-phosphate dehydrogenase (AHRD V3.3 *-* A0A078FNT0_BRANA)
Solyc05g014530.1	0.09	0.183333	1.59667	0	0.0166667	0	-3.19895	-3.25355	-7.34505		Lysine histidine transporter 1 (AHRD V3.3 *** A0A1U8EY53_CAPAN)
Solyc05g014550.1	1.09	0.69	2.61667	1.16333	0.856667	0.563333	0.103512	0.269931	-2.36337		TRAM/LAG1/CLN8-like domain-containing protein (AHRD V3.3 *-* A0A2U1PG06_ARTAN)
Solyc05g014590.3	0.146667	0.03	1.54667	0	0.12	0	-3.19895	1.84764	-6.69381		Basic helix-loop-helix (BHLH) DNA-binding superfamily protein (AHRD V3.3 *** A0A2U1MR86_ARTAN)
Solyc05g015030.3	0	0	0.853333	0	0	0			-6.85113		homeobox-leucine zipper protein ROC8 (AHRD V3.3 *** A0A2I4EBE3_9ROSI)
Solyc05g015160.3	0	0	30.9833	0.0133333	0.04	0	0.967731	2.40291	-12.2461	00500///Starch and sucrose metabolism	Glucan endo-1,3-beta-glucosidase 5, putative, expressed (AHRD V3.3 *** Q852K4_ORYSJ)
Solyc05g015170.4	0	0	12.96	0	0.0266667	0		1.8341	-11.0323	00500///Starch and sucrose metabolism	glucan endo-1,3-beta-glucosidase 8 (AHRD V3.3 *** A0A2I4G7D6_9ROSI)
Solyc05g015330.1	50.7133	49.83	10.9933	68.0667	47.4433	61.9433	0.427594	-0.105573	2.33176	03020///RNA polymerase	Nuclear transcription factor Y subunit C-4-like protein (AHRD V3.3 *** A0A2K3NUG6_TRIPR)
Solyc05g015495.1	1.01333	1.05667	13.7333	0.406667	1.56667	0.283333	-1.28728	0.483475	-5.82393		Glucuronoxylan 4-O-methyltransferase 1 (AHRD V3.3 *** A0A2G2VDV8_CAPBA)
Solyc05g015497.1	0.0833333	0.113333	37.9133	0.0366667	0.126667	0	-0.982014	0.178152	-12.0433		Glucuronoxylan 4-O-methyltransferase 1 (AHRD V3.3 *** A0A2G2VDV8_CAPBA)
Solyc05g015780.1	13.1767	9.91	10.96	1.26667	2.71333	0.436667	-3.34671	-1.90419	-4.79349		Unknown protein
Solyc05g015890.4	0.21	0.07	0.673333	0.106667	0.0366667	0.0366667	-1.01122	-0.93814	-4.35462	00908///Zeatin biosynthesis	transmembrane protein (AHRD V3.3 *** AT1G27990.1)
Solyc05g016060.4	4.24667	4.26	9.86	2.31333	3.72667	2.80667	-0.865663	-0.241129	-2.008		cysteine-rich and transmembrane domain-containing protein WIH1 (AHRD V3.3 *-* XP_004239248.1)
Solyc05g017793.1	0.0933333	0	0.95	3.51667	2.80667	10.12	6.13663	6.7453	3.16554		Unknown protein
Solyc05g017795.1	0.28	0	2.13667	10.6533	7.88	19.9733	5.22585	6.59454	3.14168	03030///DNA replication+++03420///Nucleotide excision repair+++03430///Mismatch repair+++03440///Homologous recombination	ATP-dependent DNA helicase (AHRD V3.3 *-* A0A2I4DIM6_9ROSI)
Solyc05g017797.1	0.07	0	0.496667	2.49	1.98667	3.97	5.77983	6.39215	3.00615	03030///DNA replication+++03420///Nucleotide excision repair+++03430///Mismatch repair+++03440///Homologous recombination	replication protein A 70 kDa DNA-binding subunit B-like (AHRD V3.3 *** A0A2I4FHD9_9ROSI)
Solyc05g018410.3	0.406667	0.363333	0.316667	12.1233	21.0733	0.186667	5.07636	6.06317	-0.920636	00280///Valine, leucine and isoleucine degradation+++00410///beta-Alanine metabolism+++00640///Propanoate metabolism+++01200///Carbon metabolism	3-hydroxyisobutyryl-CoA hydrolase-like protein mitochondrial-like (AHRD V3.3 *** A0A2K3MN72_TRIPR)
Solyc05g018575.1	0	0.143333	0.143333	1.19333	0.476667	3.78	5.52821	1.74283	4.57661		Unknown protein
Solyc05g023680.4	53.84	51.2167	12.7733	79.5167	65.1233	75.48	0.594613	0.322103	2.41885		E3 ubiquitin-protein ligase ORTHRUS 2 (AHRD V3.3 *** A0A2G3B905_CAPCH)
Solyc05g024160.3	11.9667	21.2433	5.67	2.46333	11.44	3.91667	-2.25572	-0.948077	-0.679054	00010///Glycolysis / Gluconeogenesis+++00020///Citrate cycle (TCA cycle)+++00620///Pyruvate metabolism+++01130///Biosynthesis of antibiotics+++01200///Carbon metabolism	Pyruvate dehydrogenase E1 component subunit beta (AHRD V3.3 *** A0A1U8ENS4_CAPAN)
Solyc05g024340.1	0.0133333	0	2.18667	0	0	0	-0.955823		-8.53214		Exocyst subunit Exo70 family protein (AHRD V3.3 *** A0A2G2VNR9_CAPBA)
Solyc05g025890.3	5.93667	6.16667	37.8433	8.39333	8.76333	6.85	0.532913	0.471655	-2.66442		Acyl-CoA N-acyltransferases (NAT) superfamily protein (AHRD V3.3 *** Q8GUT5_ARATH)
Solyc05g025920.3	0.0233333	0	5.01667	0	0	0	-0.955823		-8.95719	04075///Plant hormone signal transduction	Auxin responsive SAUR protein (AHRD V3.3 *** A0A2U1KJX6_ARTAN)
Solyc05g026100.1	0.326667	0.526667	3.51667	0.363333	0.413333	0.696667	0.160571	-0.330379	-2.51398		Unknown protein
Solyc05g026520.2	0	0	0.796667	0	0	0			-7.011	03015///mRNA surveillance pathway	Serine/threonine-protein phosphatase 7 long form-like protein (AHRD V3.3 *-* A0A1J3DHF8_NOCCA)
Solyc05g031600.3	0.0633333	0	31.6267	0.103333	0	0.0866667	0.724582		-8.75887	00380///Tryptophan metabolism	Tryptophan aminotransferase-related protein 2 (AHRD V3.3 *** A0A2G3ANV2_CAPAN)
Solyc05g032680.4	1.86333	1.41333	9.91	1.29333	1.02333	1.15667	-0.507646	-0.489468	-3.3167	00280///Valine, leucine and isoleucine degradation+++00410///beta-Alanine metabolism+++00640///Propanoate metabolism+++01200///Carbon metabolism	3-hydroxyisobutyryl-CoA hydrolase 1 (AHRD V3.3 *** A0A2G3DIP5_CAPCH)
Solyc05g032690.2	9.54667	7.52667	66.6367	5.47333	3.78	7.16	-0.793801	-1.01927	-3.42484	00280///Valine, leucine and isoleucine degradation+++00410///beta-Alanine metabolism+++00640///Propanoate metabolism+++01200///Carbon metabolism	3-hydroxyisobutyryl-CoA hydrolase 1 (AHRD V3.3 *-* A0A1J3HID6_NOCCA)
Solyc05g041220.3	0.543333	0.633333	0.0166667	2.52333	1.73	1.53	2.23408	1.41696	6.11119		Transcriptional regulator STERILE APETALA (AHRD V3.3 *** A0A1U8GU38_CAPAN)
Solyc05g042170.1	0	0	321.56	0	0.44	0		0.931657	-10.5683		Unknown protein
Solyc05g043320.3	0	0	15.04	0	0	0			-9.46018		GDSL esterase/lipase (AHRD V3.3 *** A0A2G2ZZW7_CAPAN)
Solyc05g045660.3	0.0833333	0.0533333	5.27333	0.0266667	0.14	0	-1.46942	1.28383	-8.68318		Ras-related small GTP-binding family protein (AHRD V3.3 *** A0A2U1P8S6_ARTAN)
Solyc05g046040.2	0	0.02	22.79	0	0.06	0		1.44173	-11.2656	04712///Circadian rhythm - plant	zinc finger protein CONSTANS-LIKE 12-like (AHRD V3.3 *** A0A2I4GR93_9ROSI)
Solyc05g046110.4	0.24	0.276667	41.2267	0.42	0.213333	0.656667	0.849581	-0.402101	-6.2351		DUF604 domain-containing protein (AHRD V3.3 *** A0A1Q3CI87_CEPFO)
Solyc05g046120.3	2.47	2.59	14.9833	2.43667	2.76	2.1	0.0129548	0.0553736	-3.06993		Formin-like protein (AHRD V3.3 *** A0A2G3CFV1_CAPCH)
Solyc05g046300.3	22.2367	21.9133	68.03	21.5933	22.4067	19.3033	-0.0119781	-0.000844	-2.05805	00440///Phosphonate and phosphinate metabolism+++00564///Glycerophospholipid metabolism	Ethanolamine-phosphate cytidylyltransferase (AHRD V3.3 *** A0A2G3BYY5_CAPCH)
Solyc05g047510.3	1.98333	3.79	0	0.16	0.493333	0.566667	-3.61255	-2.98892	5.06306		Sulfotransferase (AHRD V3.3 *** A0A2G3B6Y2_CAPCH)
Solyc05g047530.3	0.05	0.06	0.43	0.05	0.0466667	0.0233333	0.0237938	-0.349641	-4.40469	00130///Ubiquinone and other terpenoid-quinone biosynthesis+++00940///Phenylpropanoid biosynthesis+++00941///Flavonoid biosynthesis+++00945///Stilbenoid, diarylheptanoid and gingerol biosynthesis	trans-cinnamate 4-monooxygenase
Solyc05g047570.2	0.0566667	0.15	12.52	0.03	0.05	0.0866667	-0.9992	-1.71349	-7.4604		SLU58474 receptor-like protein kinase 1
Solyc05g047600.4	2.55667	2.74	4.98	2.14	2.39	1.20333	-0.228205	-0.234681	-2.26279		Non-specific serine/threonine protein kinase (AHRD V3.3 *** A0A1Q3BH80_CEPFO)
Solyc05g048820.3	0	0	25.5467	0.1	0	0.0333333	2.47352		-9.74271		Remorin (AHRD V3.3 *** A0A2G3CFW0_CAPCH)
Solyc05g050007.1	0.403333	0.193333	0	0.376667	0.143333	0.61	-0.0630048	-0.372565	5.76199	00520///Amino sugar and nucleotide sugar metabolism	Serine/threonine-protein phosphatase 7 long form-like protein (AHRD V3.3 *-* A0A1J3IZ43_NOCCA)
Solyc05g050010.3	0.01	0.03	0.433333	0.0866667	0.04	0.0433333	2.915	0.400383	-3.50578	00270///Cysteine and methionine metabolism	1-aminocyclopropane-1-carboxylic acid synthase-4
Solyc05g050090.4	2.61333	2.49667	167.783	2.15333	1.85667	2.96333	-0.25886	-0.443601	-6.09239		Delta(8)-fatty-acid desaturase (AHRD V3.3 *** A0A2G2WSR6_CAPBA)
Solyc05g050210.4	14.9733	11.0267	2.39667	18.45	15.5433	15.48	0.327824	0.472839	2.65334	00511///Other glycan degradation	GDSL esterase/lipase (AHRD V3.3 *** A0A2G2ZIE8_CAPAN)
Solyc05g050280.3	6.46333	5.80667	2.65333	8.46667	5.71	15.37	0.425992	-0.0400757	2.41294	04075///Plant hormone signal transduction	Auxin-responsive GH3 family protein (AHRD V3.3 *** A0A2U1NZC8_ARTAN)
Solyc05g050480.1	19.4633	49.9667	0	1.24333	33.7167	0.806667	-3.95675	-0.650857	5.9502		Protein kinase superfamily protein (AHRD V3.3 *-* A0A1P8AR63_ARATH)
Solyc05g050520.4	4.73	5.81333	0.66	4.68	3.98333	3.70667	0.0137037	-0.584483	2.32142	03040///Spliceosome+++04141///Protein processing in endoplasmic reticulum+++04144///Endocytosis+++04213///Longevity regulating pathway - multiple species	LRAT domain-containing protein (AHRD V3.3 *** A0A1Q3AS87_CEPFO)
Solyc05g050590.3	0	0	33.2567	0.01	0.01	0	0.967731	0.931657	-12.9482		phosphatidylinositol 4-kinase gamma 4-like (AHRD V3.3 *** A0A2I4FK44_9ROSI)
Solyc05g050620.2	7.16667	4.87667	1.86333	6.13333	4.64	11.5767	-0.211532	-0.0927504	2.52235		Unknown protein
Solyc05g050640.1	10.3333	19.8967	0.07	0.13	32.85	0	-6.30199	0.633387	-1.15505		B3 domain protein (AHRD V3.3 -** AT5G26805.1)
Solyc05g050700.1	864.233	1568.64	1.92667	135.1	1170.3	167.653	-2.66094	-0.491107	6.36485	04016///MAPK signaling pathway - plant+++04626///Plant-pathogen interaction	Leucine-rich repeat protein (AHRD V3.3 *** A0A0A6ZKK7_PETHY)
Solyc05g050750.1	0.516667	1.03667	41.6167	0.506667	0.316667	0.103333	-0.00535301	-1.75712	-8.79835	04626///Plant-pathogen interaction	Calmodulin-like protein 5 (AHRD V3.3 *** A0A2G2WT11_CAPBA)
Solyc05g050810.4	0.373333	0.513333	1.01	0.366667	0.49	0.23	0.0124936	-0.110085	-2.33657	04141///Protein processing in endoplasmic reticulum	DnaJ protein (AHRD V3.3 *-* Q9ZSZ6_HEVBR)
Solyc05g050860.2	0	0	8.99667	0.0166667	0	0	0.967731		-10.2021		Zinc finger protein (AHRD V3.3 *** A0A200Q877_9MAGN)
Solyc05g050870.4	0.13	0.17	5.75333	0.256667	0.13	0.126667	1.03235	-0.440006	-5.71041	00940///Phenylpropanoid biosynthesis	Peroxidase (AHRD V3.3 *** K4C1C0_SOLLC)
Solyc05g050880.2	0	0.04	1.75667	0.04	0	0.04	1.88279	-1.90068	-5.69269	00940///Phenylpropanoid biosynthesis	Peroxidase (AHRD V3.3 *** K4C1C0_SOLLC)
Solyc05g050890.3	0	0	2.83667	0.0833333	0.163333	0	0.967731	1.82232	-6.16237	00940///Phenylpropanoid biosynthesis	Peroxidase (AHRD V3.3 *-* A0A0V0HJQ8_SOLCH)
Solyc05g051050.3	12.11	10.8	53.92	13.1367	12.2833	10.83	0.140864	0.149336	-2.57065		Shaggy-related protein kinase theta (AHRD V3.3 *** A0A1U8GW94_CAPAN)
Solyc05g051220.3	2.25	1.39667	0.37	2.21333	2.9	2.74333	0.0357855	1.01302	2.83621		Potassium channel GORK (AHRD V3.3 *** A0A1U8GYE0_CAPAN)
Solyc05g051250.3	0.476667	0.493333	497.09	1.70667	1.95333	1.34	1.8807	1.94603	-8.79353	00220///Arginine biosynthesis+++00250///Alanine, aspartate and glutamate metabolism+++00630///Glyoxylate and dicarboxylate metabolism+++00910///Nitrogen metabolism+++01230///Biosynthesis of amino acids	Glutamine synthetase (AHRD V3.3 *** A0A1U8GYF5_CAPAN)
Solyc05g051300.1	0.233333	0.116667	2.16667	0	0.12	0	-1.84649	-0.0301154	-5.28449	04075///Plant hormone signal transduction	DELLA protein GAI (AHRD V3.3 *-* XP_004249633.3)
Solyc05g051320.2	0.0266667	0	32.89	0	0.0266667	0.0533333	-0.955823	0.931657	-9.57068		Per1-like (AHRD V3.3 *** A0A200PW77_9MAGN)
Solyc05g051390.3	0.306667	0.47	13.2267	0.276667	0.23	0.24	-0.103636	-1.03246	-6.05647		Kinase-interacting protein 1 (AHRD V3.3 *** A0A2G2WT60_CAPBA)
Solyc05g051400.4	8.41	7.28333	22.1267	7.34667	7.12	5.46667	-0.165451	-0.0657983	-2.1993		Mitochondrial uncoupling protein 6 (AHRD V3.3 *** A0A2G3CG15_CAPCH)
Solyc05g051570.3	18.4967	16.4233	77.84	18.7333	15.8133	10.9367	0.0470887	-0.104756	-3.09169		Rab family GTPase (AHRD V3.3 *** A0A1Y1IFP9_KLENI)
Solyc05g051580.3	0.02	0.08	0.153333	0.1	0.0766667	1.03	2.19037	-0.0271797	2.60692		Phototropic-responsive NPH3 family protein (AHRD V3.3 *** A0A1P8BAS4_ARATH)
Solyc05g051660.1	8.68667	11.01	77.8467	9.97667	10.1133	10.19	0.232103	-0.162472	-3.13755	00943///Isoflavonoid biosynthesis	Alpha/beta-Hydrolases superfamily protein (AHRD V3.3 *** A0A2U1KK17_ARTAN)
Solyc05g051750.3	467.23	428.533	539.813	120.137	186.52	132.44	-1.93534	-1.24168	-2.17121		TOMPRORNA prosystemin
Solyc05g051850.3	25.6133	25.44	429.643	28.0333	25.39	26.0433	0.160609	-0.0315528	-4.20532	00562///Inositol phosphate metabolism+++01130///Biosynthesis of antibiotics	putative myo-inositol-1-phosphatase
Solyc05g051970.4	8.95667	5.68667	35.7667	9.39	7.58667	7.68667	0.100147	0.389519	-2.45753		Alpha-ketoglutarate-dependent dioxygenase alkB-like protein 2 (AHRD V3.3 *** A0A2G2X511_CAPBA)
Solyc05g052070.3	42.7267	41.0067	134.847	42.5667	39.8533	35.7667	0.0227426	-0.0746539	-2.15385		small GTP-binding protein C
Solyc05g052080.1	0.1	0	211.023	0	0.206667	0	-0.955823	1.82232	-12.1166		Transmembrane protein (AHRD V3.3 *-* Q1PDZ2_ARATH)
Solyc05g052110.3	0	0	163.703	0.0333333	0	0	1.85448		-27.8561	00040///Pentose and glucuronate interconversions	Pectinesterase (AHRD V3.3 *** A0A1U8GZ07_CAPAN)
Solyc05g052120.4	0.02	0	63.1267	0.02	0.02	0	0.00595814	0.931657	-12.8565	00040///Pentose and glucuronate interconversions	Pectinesterase (AHRD V3.3 *** A0A2G2WTI6_CAPBA)
Solyc05g052130.3	0.276667	0.273333	1.42333	0.143333	0.386667	0.09	-0.904649	0.43868	-4.19493		Metacaspase-1 (AHRD V3.3 *** A0A2G3CHC8_CAPCH),Pfam:PF00656
Solyc05g052270.3	29.45	25.16	125.353	23.8967	21.74	30.8267	-0.275492	-0.239954	-2.26145		Non-specific serine/threonine protein kinase (AHRD V3.3 *** A0A2G2ZJA2_CAPAN)
Solyc05g052290.3	0	0	6.27333	0	0	0			-8.50738		BTB/POZ domain-containing protein (AHRD V3.3 *** A0A2U1QE56_ARTAN)
Solyc05g052330.3	0	0	91.0833	0	0	0			-12.3982		Beta-expansin-like protein (AHRD V3.3 *** Q9AXE4_TOBAC)
Solyc05g052530.3	0.213333	0.0833333	0.746667	0.213333	0.56	0.0166667	-0.018343	2.71476	-5.61584	00500///Starch and sucrose metabolism	Endoglucanase (AHRD V3.3 *** A0A078IE75_BRANA)
Solyc05g052540.2	1.72333	3.45333	1.20667	0.123333	1.46	0.106667	-3.80294	-1.32101	-3.59582		Protein trichome birefringence-like 28 (AHRD V3.3 *** A0A1J3JX20_NOCCA)
Solyc05g052700.4	7.84333	8.04	53.1433	8.32667	7.91333	8.88667	0.120628	-0.0518348	-2.8316		Tetratricopeptide repeat (TPR)-like superfamily protein (AHRD V3.3 *** Q9SD65_ARATH)
Solyc05g052900.3	0.0433333	0	12.0367	0	0	0	-0.955823		-9.29373	04144///Endocytosis	Ras gtpase (AHRD V3.3 *** A0A1J9QT15_9PEZI)
Solyc05g052950.4	5.95	3.47667	1.58	5.31333	3.86667	7.62333	-0.128019	0.133124	2.12445	04120///Ubiquitin mediated proteolysis	Regulator of chromosome condensation (RCC1) family protein (AHRD V3.3 *** Q9M2S1_ARATH)
Solyc05g053020.3	0.0533333	0.08	0.806667	0.0766667	0	0.0266667	0.599227	-2.47318	-4.93496		Thaumatin-like protein (AHRD V3.3 *** A0A1U8H124_CAPAN)
Solyc05g053180.3	6.48333	7.06333	31.3967	4.11	7.12333	4.59	-0.660103	-0.0315261	-3.00991		SsrA-binding protein (AHRD V3.3 *** Q9LUN9_ARATH)
Solyc05g053320.1	6.7	7.16667	26.3667	4.95	6.39	5.44333	-0.419551	-0.194358	-2.50415		Retrovirus-related Pol polyprotein from transposon TNT 1-94 (AHRD V3.3 *-* A0A2U1MW82_ARTAN),Pfam:PF14223
Solyc05g053370.3	1.40333	1.52667	7.18667	1.20333	1.12333	0.993333	-0.202294	-0.475142	-3.08536		Zinc transporter 6 (AHRD V3.3 *** A0A2G2WTW3_CAPBA)
Solyc05g053400.3	56.47	46.2767	14.1067	69.1067	51.3767	75.4567	0.320237	0.138846	2.31617	00908///Zeatin biosynthesis	Glycosyltransferase (AHRD V3.3 *** A0A0A1WC49_NICAT)
Solyc05g053450.3	0	0	321.26	0	0	0			-13.2527		late embryogenesis abundant protein 1-like (AHRD V3.3 *** A0A2I4DKC7_9ROSI)
Solyc05g053520.3	49.29	19.5	7.49333	55.4033	29.2433	41.3467	0.183073	0.551743	2.30627	03030///DNA replication+++03410///Base excision repair+++03420///Nucleotide excision repair+++03430///Mismatch repair+++03440///Homologous recombination	DNA polymerase delta subunit 4 (AHRD V3.3 *** A0A2G3C5T1_CAPCH)
Solyc05g053555.1	0	0.04	204.537	0	0.08	0		0.872329	-13.4503		ribosome biogenesis NEP1-like protein (AHRD V3.3 *** AT1G63060.1)
Solyc05g053560.4	0	0	11.6867	0	0.0133333	0.00666667		1.82232	-10.9425		Cellulose synthase (AHRD V3.3 *** A0A200PSS6_9MAGN)
Solyc05g053620.3	3.36333	1.63667	2.24333	0.0833333	2.24667	0.0833333	-5.3391	0.400121	-4.85806		F-box protein PP2-B11-like (AHRD V3.3 *** Q3Y625_TOBAC)
Solyc05g054020.3	0.123333	0.06	0.316667	0.0433333	0.0533333	0.0666667	-1.59404	-0.359275	-2.47221		Plant resistance protein (AHRD V3.3 *-* O81136_SOLLC)
Solyc05g054110.3	9.81	15.8833	207.763	7.19	14.58	11.5033	-0.432393	-0.183748	-4.4201		Rho GDP-dissociation inhibitor 1 (AHRD V3.3 *** A0A2G2WV63_CAPBA)
Solyc05g054210.3	19.1767	17.62	101.033	10.1467	14.0967	10.4467	-0.887048	-0.354586	-3.49829		Heavy metal transport/detoxification superfamily protein (AHRD V3.3 *-* B3H4A8_ARATH)
Solyc05g054270.2	0	0	172.917	0.0566667	0	0	0.967731		-12.6687		Adenine nucleotide alpha hydrolases-like superfamily protein (AHRD V3.3 *** O82240_ARATH)
Solyc05g054360.4	0.126667	0.113333	3.34333	0.226667	0.266667	0.1	0.863112	1.16985	-5.31219	00040///Pentose and glucuronate interconversions	Pectinesterase (AHRD V3.3 *** A0A2G2WV27_CAPBA)
Solyc05g054440.4	0.0633333	0.0266667	1035.32	0.0133333	0.0766667	0.0133333	-2.22095	1.56785	-16.4706	00500///Starch and sucrose metabolism	Glucan endo-1,3-beta-glucosidase (AHRD V3.3 *** A0A2U1LWN7_ARTAN)
Solyc05g054480.3	25.6167	23.88	304.99	17.6467	24.42	20.12	-0.507705	0.00100762	-4.16962		Actin (AHRD V3.3 *** A0A2G2VVS8_CAPBA)
Solyc05g054590.4	8.20667	10.04	40.6167	4.51667	5.57	6.16333	-0.82824	-0.887025	-2.95673	00520///Amino sugar and nucleotide sugar metabolism	UDP-glucuronic acid decarboxylase (AHRD V3.3 *-* G5DXR5_SILLA)
Solyc05g054890.4	3.54333	2.96667	13.8867	0.706667	2.90333	0.556667	-2.31238	-0.0902796	-4.80539	02010///ABC transporters	ABC transporter G family member (AHRD V3.3 *** A0A2K3PJ14_TRIPR)
Solyc05g055020.4	5.13	3.10667	0.446667	3.99333	3.27667	3.72333	-0.323574	0.0562879	2.92288	04016///MAPK signaling pathway - plant+++04075///Plant hormone signal transduction+++04626///Plant-pathogen interaction	Protein LIGHT-DEPENDENT SHORT HYPOCOTYLS 5 (AHRD V3.3 *** A0A2G2WUJ9_CAPBA)
Solyc05g055180.3	0.0166667	0.0333333	4.22667	0	0.0166667	0	-0.955823	-0.93815	-9.0762		FAD/NAD(P)-binding oxidoreductase family protein (AHRD V3.3 *** Q9C574_ARATH)
Solyc05g055400.4	6.63667	4.83333	58.8933	11.38	6.78	13.7667	0.820567	0.458386	-2.31648		Cytochrome P450 (AHRD V3.3 *** A0A200Q2G7_9MAGN)
Solyc05g055580.2	0.0133333	0.0266667	0.273333	0.04	0.0133333	0.0133333	1.51174	-0.975567	-4.53892		Unknown protein
Solyc05g055680.4	95.1367	89.2533	13.5067	85.5033	86.31	85.2567	-0.133554	-0.084721	2.53358		transmembrane protein (AHRD V3.3 *-* AT5G36800.1)
Solyc05g055710.3	0	0	281.017	0.0166667	0.0333333	0	0.967731	1.82232	-28.8974	00053///Ascorbate and aldarate metabolism	L-ascorbate oxidase-like protein (AHRD V3.3 *** A0A2G2Y5H1_CAPAN)
Solyc05g055720.1	0	0	542.113	0	0	0			-11.049	00053///Ascorbate and aldarate metabolism	L-ascorbate oxidase-like protein (AHRD V3.3 *** A0A2G3B0H4_CAPCH)
Solyc05g055730.4	10.5933	7.50667	32.2	9.17	10.2067	8.46	-0.172887	0.412942	-2.16261	00670///One carbon pool by folate+++01200///Carbon metabolism	Methylenetetrahydrofolate reductase (AHRD V3.3 *** A0A2G3CIX4_CAPCH)
Solyc05g055750.3	0.0633333	0.04	352.88	0.1	0.253333	0.213333	0.680623	2.68721	-10.928	04626///Plant-pathogen interaction	WRKY transcription factor 34
Solyc05g055860.4	0.0766667	0.123333	13.7567	0.0866667	0.0866667	0.04	0.262494	-0.566575	-8.80831		Serine/threonine-protein kinase (AHRD V3.3 *** A0A2G3CIV2_CAPCH)
Solyc05g055920.4	0	0	6.89333	0	0	0			-9.83939	00620///Pyruvate metabolism	Calcium-dependent lipid-binding (CaLB domain) family protein (AHRD V3.3 *-* O22783_ARATH)
Solyc05g056360.2	1.29667	0.676667	0.0533333	3.43	1.96667	1.80667	1.42	1.50597	4.89052		Protein Mei2 (AHRD V3.3 *-* A0A0U9HRM8_KLENI)
Solyc05g056370.4	11.0133	13.6533	27.3967	5.71333	14.39	5.74667	-0.923136	0.0295752	-2.43976		Mitogen-activated protein kinase kinase kinase (AHRD V3.3 *** A0A2P5BIW6_PARAD)
Solyc06g005180.1	0.103333	0.123333	141.923	0.08	0.0833333	0.183333	-0.306393	-0.606368	-9.88351		Zinc finger protein (AHRD V3.3 *-* A0A2K3PA04_TRIPR)
Solyc06g005240.4	0.0766667	0.0633333	22.75	0.0133333	0.0766667	0.0266667	-2.48487	0.180118	-10.0841	00040///Pentose and glucuronate interconversions	Ankyrin repeat-containing protein (AHRD V3.3 *** A0A2G2WHI7_CAPBA)
Solyc06g005280.1	1.46333	0.823333	0.246667	0	1.64333	0	-21.8085	0.921162	-5.35947		Exocyst subunit Exo70 family protein (AHRD V3.3 *** A0A1S6GXB7_TOBAC)
Solyc06g005390.1	13.34	13.26	97.7733	22.9	15.1133	19.66	0.777696	0.151543	-2.51556		Histone H2B (AHRD V3.3 *** A0A1U8GXA4_CAPAN)
Solyc06g005530.2	57.2067	55.35	8.09	68.6833	58.3467	45.8033	0.267095	0.0391168	2.39484	03015///mRNA surveillance pathway	Flowering-promoting factor 1 (AHRD V3.3 *** A0A1J3E4L1_NOCCA)
Solyc06g005550.3	17.8133	18.6267	1.25333	17.3867	13.71	9.23	-0.0134494	-0.46432	2.77875		XH/XS domain protein (AHRD V3.3 *** A0A2K3NHW6_TRIPR)
Solyc06g005580.4	0.02	0	1.16667	0	0.0733333	0.0166667	-0.955823	2.81675	-6.17016		Rhomboid-like protein (AHRD V3.3 *** A0A2G2WHZ7_CAPBA)
Solyc06g005590.4	6.28667	4.91667	23.6	5.03	5.8	5.14333	-0.291393	0.210513	-2.44104		Telomere repeat-binding protein 4 (AHRD V3.3 *-* A0A2G3C540_CAPCH)
Solyc06g005820.3	0	0	39.64	0	0.05	0		0.931657	-10.6194		Copper transporter 6 (AHRD V3.3 *** A0A2G2Z865_CAPAN)
Solyc06g005890.3	24.9467	21.75	19.5033	8.25	13.9533	2.84	-1.5519	-0.680773	-2.94174	00350///Tyrosine metabolism+++00360///Phenylalanine metabolism+++00380///Tryptophan metabolism+++00901///Indole alkaloid biosynthesis+++00950///Isoquinoline alkaloid biosynthesis+++00965///Betalain biosynthesis	DUF674 family protein (AHRD V3.3 *** A0A2K3PIU4_TRIPR)
Solyc06g006000.3	7.29667	3.20333	29.19	4.11667	3.44	2.68333	-0.812372	0.0771679	-3.63987		Maternal effect embryo arrest 59 (AHRD V3.3 *** B6T4K8_MAIZE)
Solyc06g007130.5.1	31.8933	31.4133	209.787	37.1767	37.3733	37.7533	0.254195	0.222266	-2.72242		omega-3 fatty acid desaturase -3
Solyc06g007140.4	3.19333	3.17667	60.23	5.76	2.80333	8.35333	0.893639	-0.207112	-3.12187		Omega-3 fatty acid desaturase (AHRD V3.3 *** A9LNM9_SOLLC)
Solyc06g007180.3	7.83	10.8433	75.77	9.70333	16.89	10.9	0.344481	0.597279	-3.04761	00250///Alanine, aspartate and glutamate metabolism+++01230///Biosynthesis of amino acids	asparagine synthetase 1
Solyc06g007330.3	10.3467	8.5	31.2667	10.1333	9.12667	8.25	-0.00758885	0.070807	-2.13583		gamma-interferon-inducible lysosomal thiol reductase-like (AHRD V3.3 *** A0A2I4FAE5_9ROSI)
Solyc06g007380.1	4.19333	7.61667	0.15	1.75667	8.92	2.11333	-1.23107	0.165007	3.64023		Methyltransferase (AHRD V3.3 *** Q9M005_ARATH)
Solyc06g007430.3	8.50667	7.78	55.93	6.78333	7.32	6.24	-0.2971	-0.120864	-3.41418		Non-specific serine/threonine protein kinase (AHRD V3.3 *** A0A2G2WHP7_CAPBA)
Solyc06g007440.4	9.97	10.3967	44.3367	4.72	6.27667	3.85667	-1.04627	-0.757853	-3.76185		Non-specific serine/threonine protein kinase (AHRD V3.3 *** A0A2G3C4Q5_CAPCH)
Solyc06g007497.1	0	0	174.953	0.0666667	0.07	0.0666667	0.967731	0.931657	-11.4722	04120///Ubiquitin mediated proteolysis	Ubiquitin-conjugating enzyme (AHRD V3.3 *** A0A200R7K5_9MAGN)
Solyc06g007610.2	1026.39	933.323	62.4	1740.42	1111.93	1022.02	0.781964	0.222928	3.89111		Glyoxalase-like domain (AHRD V3.3 *** A0A200QDW9_9MAGN)
Solyc06g007880.1	0	0.0666667	27.18	0.0666667	0	0.0666667	0.967731	-0.991896	-8.82283		RING/U-box superfamily protein (AHRD V3.3 *-* A0A1I9LSG2_ARATH)
Solyc06g007970.3	0.93	0.623333	1.26333	0.51	0.353333	0.3	-0.824185	-0.849999	-2.30396		Protein SULFUR DEFICIENCY-INDUCED 1 (AHRD V3.3 *** A0A1U8GXQ8_CAPAN)
Solyc06g008330.2	5.58667	4.47333	53.6967	5.46	4.95667	5.17667	-0.00170202	0.123048	-3.63493		Serine/threonine-protein kinase (AHRD V3.3 *** A0A2I0WHR6_9ASPA)
Solyc06g008360.3	1.1	1.34333	5.70333	0.653333	1.05333	0.486667	-0.73471	-0.386064	-3.75067		NAC domain-containing protein (AHRD V3.3 *-* A0A2U1MZK2_ARTAN)
Solyc06g008500.3	5.15	4.06333	85.3367	12.2567	11.6233	15.7067	1.28483	1.49203	-2.69661		Ankyrin repeat-containing protein (AHRD V3.3 *-* A0A2U1M3J2_ARTAN)
Solyc06g008530.3	1.87667	1.86333	28.1633	1.63	1.87	1.46667	-0.168791	-0.022812	-4.52171		Unknown protein
Solyc06g008580.3	1.35667	1.39333	6.93	0.726667	1.15	0.906667	-0.876166	-0.299893	-3.11146	04075///Plant hormone signal transduction	auxin-regulated IAA22
Solyc06g008590.3	1.52	1.76667	9.68	1.32667	1.15333	0.893333	-0.168374	-0.654747	-3.61777	04075///Plant hormone signal transduction	auxin-regulated IAA17
Solyc06g008625.1	0	0	947.383	0	0.24	0		0.931657	-13.0368		Major pollen allergen Ole e 6 (AHRD V3.3 *** A0A2G3C3U1_CAPCH)
Solyc06g008640.2	0	0	40.1133	0	0	0			-10.5453		Major pollen allergen Ole e 6 (AHRD V3.3 *** A0A2G3C3U1_CAPCH)
Solyc06g008650.4	0	0	331.19	0.08	0	0	0.967731		-13.1151		Major pollen allergen Ole e 6 (AHRD V3.3 *** A0A2G2Z6T6_CAPAN)
Solyc06g008660.3	0.126667	0	1367.12	0.25	0.0633333	0	0.990667	0.931657	-15.4927		major pollen allergen Ole e 6-like (AHRD V3.3 -** XP_019069903.1)
Solyc06g008667.1	0	0	3418.29	0.226667	0.23	0	2.45061	2.41935	-16.5673		Major pollen allergen Ole e 6 (AHRD V3.3 *** A0A2G3C3U1_CAPCH)
Solyc06g008680.3	0.08	0	609.943	0	0	0.08	-0.955823		-13.0624		Major pollen allergen Ole e 6 (AHRD V3.3 *** A0A2G3C3U1_CAPCH)
Solyc06g008710.3	0.0533333	0.143333	8.45333	1.50667	1.83333	1.38333	4.83578	3.64247	-2.86904	04111///Cell cycle - yeast+++04120///Ubiquitin mediated proteolysis+++04141///Protein processing in endoplasmic reticulum	Cullin 1 (AHRD V3.3 *** X5I3P5_PETHY)
Solyc06g008780.3	4.79667	4.89	3.40667	0	0.0166667	0.0433333	-9.06311	-8.17795	-6.89778	04075///Plant hormone signal transduction	Protein TRANSPORT INHIBITOR RESPONSE 1 (AHRD V3.3 *** A0A2G3AS90_CAPCH)
Solyc06g008785.1	3.66667	3.18	5.18333	1.02333	1.19667	1.11	-1.82154	-1.44317	-2.40358		Plant resistance protein (AHRD V3.3 *** O81136_SOLLC)
Solyc06g008840.3	2.68667	2.23667	0.676667	4.28333	2.72	3.16667	0.706082	0.256871	2.06969		BRCT domain-containing DNA repair protein (AHRD V3.3 *-* A0A1P8B7K8_ARATH)
Solyc06g008980.3	32.8667	32.81	6.21	40.7167	39.3567	42.7833	0.340026	0.236312	2.6544		Heat-inducible transcription repressor (AHRD V3.3 *-* A0A1P8BB54_ARATH)
Solyc06g008990.1	0.113333	0	38.97	0	0.0566667	0	-1.8545	0.931657	-10.4946		Fantastic four-like protein (AHRD V3.3 *-* A0A2K3NF15_TRIPR)
Solyc06g009140.3	2.42333	2.42333	132.473	2.24333	6.23667	2.23	-0.0879814	1.31323	-6.13573		Late embryogenesis abundant protein Lea5 (AHRD V3.3 *** A0A1J3JXG8_NOCCA)
Solyc06g009150.1	2.07333	1.01	6.59	1.54667	0.84	0.74	-0.425782	-0.342245	-3.38189		DUF538 family protein (AHRD V3.3 *** B6SJU2_MAIZE)
Solyc06g009200.3	0.166667	0.05	12.88	0.05	0.05	0.0833333	-1.74493	0.00373608	-7.53371	00040///Pentose and glucuronate interconversions	Pectin lyase-like superfamily protein (AHRD V3.3 *** B4FX45_MAIZE)
Solyc06g009240.4	0	0.0133333	3.63	0	0.0133333	0.0166667		-0.0141184	-8.04431		cation/H(+) antiporter 15-like (AHRD V3.3 *** A0A2I4F7D2_9ROSI)
Solyc06g009290.4	1.43	1.28333	21.2967	0.95	1.30667	1.36	-0.550769	0.00319017	-4.02489	02010///ABC transporters	ABC transporter B family member (AHRD V3.3 *** A0A2K3NLX3_TRIPR)
Solyc06g009420.4	0	0	0	10.1433	9.81667	14.53	8.50454	8.39863	8.80439		Unknown protein
Solyc06g009490.3	0	0	0	8.76	6.61	9.31	9.03197	8.57083	8.90439		Pentatricopeptide repeat (AHRD V3.3 *-* A0A200QRY0_9MAGN)
Solyc06g009540.1	0	0	2.67	0	0	0			-9.4857		Receptor-like protein kinase FERONIA (AHRD V3.3 *** A0A1U8FIN9_CAPAN)
Solyc06g009550.4	0	0	0.413333	0	0	0			-6.68096		Receptor-like protein kinase ANXUR2 (AHRD V3.3 *-* A0A2G2WHC2_CAPBA)
Solyc06g009710.4	1.23	0.826667	1.19667	3.27333	2.95333	5.67333	1.43238	1.81013	2.06275		R2R3MYB transcription factor 111
Solyc06g009785.1	0	0.0366667	1.09667	0	0	0		-0.991896	-6.03293	04016///MAPK signaling pathway - plant+++04626///Plant-pathogen interaction	Retrovirus-related Pol polyprotein from transposon TNT 1-94 (AHRD V3.3 *-* A0A2K3NZR4_TRIPR)
Solyc06g009820.3	0	0	0	18.84	16.8967	14.79	9.9948	9.78615	9.43206	00020///Citrate cycle (TCA cycle)+++00620///Pyruvate metabolism+++01130///Biosynthesis of antibiotics+++01200///Carbon metabolism	Fumarate hydratase class II (AHRD V3.3 *-* A0A248JQX4_9PROT)
Solyc06g009830.3	0	0	0	4.05333	2.89667	2.26333	6.7631	6.21863	5.7107	00020///Citrate cycle (TCA cycle)+++00620///Pyruvate metabolism+++01130///Biosynthesis of antibiotics+++01200///Carbon metabolism	Fumarate hydratase class II (AHRD V3.3 *-* A0A318TWL7_9RHOB)
Solyc06g009840.3	0	0	0	2.08667	1.35	1.89333	6.71556	6.03998	6.36685	00020///Citrate cycle (TCA cycle)+++00620///Pyruvate metabolism+++01130///Biosynthesis of antibiotics+++01200///Carbon metabolism	Fumarate hydratase class II (AHRD V3.3 *-* A0A2T1B859_9BURK)
Solyc06g010060.1	139.563	120.49	277.407	137.76	106.42	80.63	-0.0249256	-0.204616	-2.02147	03060///Protein export+++04141///Protein processing in endoplasmic reticulum+++04145///Phagosome	Protein transport protein Sec61 subunit beta (AHRD V3.3 *-* A0A2G3C6S8_CAPCH)
Solyc06g011290.3	0	0	1.18333	0	0	0			-6.90027	00770///Pantothenate and CoA biosynthesis	Glutamine synthetase (AHRD V3.3 *-* I6WUR4_CAMSI)
Solyc06g011440.1	0.15	0.4	67.59	0	0	0	-2.46109	-3.8819	-11.5158		Unknown protein
Solyc06g011530.3	0	0	0	20.9733	21.66	19.9067	9.40653	9.39288	9.1008	00072///Synthesis and degradation of ketone bodies+++00280///Valine, leucine and isoleucine degradation+++00650///Butanoate metabolism+++04146///Peroxisome	Hydroxymethylglutaryl-CoA lyase (AHRD V3.3 *-* B6U7B9_MAIZE)
Solyc06g011540.4	0	0	0	68.64	65.9633	63.76	9.45795	9.3222	9.13711		Myosin family protein (AHRD V3.3 *-* A0A2U1N6F7_ARTAN)
Solyc06g011590.3	0.0133333	0	10.6267	0.0266667	0.0133333	0	0.922443	0.931657	-10.656		Major facilitator superfamily (AHRD V3.3 *** A0A2U1Q7R9_ARTAN)
Solyc06g017860.3	0	0	0.0166667	0.11	0	0.39	3.69723		4.35374		Carboxypeptidase (AHRD V3.3 *** A0A2G3CAN0_CAPCH)
Solyc06g031670.3	0.0866667	0.143333	7.28	0.03	0.03	0.0433333	-1.57692	-2.37544	-7.64443		P-loop containing nucleoside triphosphate hydrolases superfamily protein (AHRD V3.3 *** A0A2K3NR02_TRIPR)
Solyc06g034030.3	0.04	0.08	13.95	0.123333	0	0.04	1.60157	-2.90074	-8.6561		Transcription factor DIVARICATA (AHRD V3.3 *** A0A2G3C5X7_CAPCH)
Solyc06g034140.3	4.40333	3.92	1.03	8.75333	7.91	7.18333	1.02038	0.981888	2.62662	04141///Protein processing in endoplasmic reticulum	B3 domain-containing protein (AHRD V3.3 *** A0A2G2WIF4_CAPBA)
Solyc06g034180.2	0.05	0.0966667	0.823333	0.0233333	0	0.0233333	-0.8926	-2.88171	-5.11252	03010///Ribosome	P-loop containing nucleoside triphosphate hydrolases superfamily protein (AHRD V3.3 *** Q9FII8_ARATH)
Solyc06g034410.3	2.72333	3.21	25.06	2.88333	3.95	1.32333	0.0906624	0.26035	-4.44179		DUF1442 domain-containing protein (AHRD V3.3 *** A0A1Q3BAQ3_CEPFO)
Solyc06g035520.3	0	0.02	509.147	0.08	0	0.02	2.8513	-0.991896	-14.7474	00950///Isoquinoline alkaloid biosynthesis	Alpha/beta-hydrolases superfamily protein (AHRD V3.3 *** A0A2U1LX98_ARTAN)
Solyc06g035610.3	4.98667	4.49	40.96	1.90333	2.50333	1.42667	-1.3706	-0.868531	-5.09512	03040///Spliceosome	RNA-binding protein (AHRD V3.3 *-* Q941H9_TOBAC)
Solyc06g035790.3	4.98	3.05667	0.586667	4.47333	7.31333	4.33667	-0.149694	1.20302	2.64621		S-adenosyl-L-methionine-dependent methyltransferases superfamily protein (AHRD V3.3 *** A0A2U1NSE2_ARTAN)
Solyc06g035820.1	573.383	1372.6	1.17	66.2233	975.903	115.707	-3.16331	-0.5379	6.67362		Stamen-specific protein FIL1 (AHRD V3.3 *** A0A2G2Z8N6_CAPAN)
Solyc06g035940.3	0.0366667	0.186667	0.106667	43.5233	56.9767	0.0633333	10.3202	8.24794	-0.951318		Homeobox-leucine zipper protein ROC5 (AHRD V3.3 *** A0A2G2X6G6_CAPBA)
Solyc06g035960.3	3.95	2.27667	40.5	3.23667	1.80333	1.82667	-0.240741	-0.364151	-4.72011	00630///Glyoxylate and dicarboxylate metabolism	Oxalate--CoA ligase (AHRD V3.3 *** A0A1U8FIW0_CAPAN)
Solyc06g036060.4	11.98	13.9733	17.5467	3.39	5.49333	2.80333	-1.79858	-1.39131	-2.87851		Zinc finger, C2H2 (AHRD V3.3 *** A0A2U1MXZ4_ARTAN)
Solyc06g036100.3	0.686667	0.59	7.65	0.706667	0.593333	1.09667	0.0711773	-0.020563	-3.04615		Transporter arsB (AHRD V3.3 *** A0A2U1Q5Y3_ARTAN)
Solyc06g036180.3	2.73333	2.27333	0.57	6.26667	6.52	5.82	1.22305	1.48679	3.21397		Unknown protein
Solyc06g036250.2	0	0	1.63667	0	0	0			-6.05279		stress response NST1-like protein (AHRD V3.3 *** AT4G25690.2)
Solyc06g036290.3	427.56	326.407	60.29	238.26	207.823	395.53	-0.809096	-0.678401	2.5604	04141///Protein processing in endoplasmic reticulum+++04626///Plant-pathogen interaction	heat shock protein 90
Solyc06g036430.3	12.8533	13.4333	59.8267	18.43	19.22	13.9967	0.54858	0.483955	-2.3487		Reticulon-like protein (AHRD V3.3 *** A0A2G3CWR7_CAPCH)
Solyc06g036470.3	0.0533333	0.0466667	0.346667	0	0	0	-3.4439	-3.20004	-6.29669		G-type lectin S-receptor-like serine/threonine-protein kinase (AHRD V3.3 *** A0A2G2Z943_CAPAN)
Solyc06g036490.3	0.88	1.28	2.24667	0	0	0	-8.06051	-8.65259	-9.5906	02010///ABC transporters	ABC transporter C family member 10 (AHRD V3.3 *** A0A2G2ZZN1_CAPAN)
Solyc06g036555.1	0.486667	0.346667	0.29	0	0	0	-5.49324	-5.04963	-4.94533		Pectate lyase (AHRD V3.3 *-* A0A2G2VBB9_CAPBA)
Solyc06g043035.1	10.6567	10.23	1.71333	18.7933	12.2033	18.3033	0.79453	0.230723	3.23987		ATP synthase subunit beta, chloroplastic (AHRD V3.3 *-* A0A2U1KL25_ARTAN)
Solyc06g043150.4	27.55	24.72	4.83667	33.75	36.3067	34.3733	0.324014	0.527198	2.69735	04111///Cell cycle - yeast+++04120///Ubiquitin mediated proteolysis	WD40 repeat (AHRD V3.3 *** A0A200R530_9MAGN)
Solyc06g048670.4	0.286667	0.486667	8.33667	0.37	0.4	0.243333	0.392764	-0.342924	-5.25189		GDSL esterase/lipase (AHRD V3.3 *** A0A2R6PZI7_ACTCH)
Solyc06g048790.1	0	0	1.14333	0	0	0			-7.29547		Protein PLANT CADMIUM RESISTANCE like (AHRD V3.3 *** A0A2R6RR66_ACTCH)
Solyc06g048850.3	14.8667	12.16	2.30333	16.51	14.25	12.9467	0.175988	0.196882	2.36459		hypothetical protein (AHRD V3.3 *** AT4G08330.1)
Solyc06g050290.1	0.453333	0.286667	0	0.283333	0.203333	0.386667	-0.639371	-0.503162	4.8349		Non-specific serine/threonine protein kinase (AHRD V3.3 *** A0A2G2ZJA2_CAPAN)
Solyc06g050340.3	0	0.0266667	0.113333	2.95667	1.38333	3.79	7.6086	5.47753	4.90681		high mobility group B protein 7 isoform X1 (AHRD V3.3 *-* XP_025887246.1)
Solyc06g050360.3	2.37	1.37	4.81	1.19667	2.31333	0.463333	-0.989769	0.705388	-3.57631		Unknown protein
Solyc06g050430.3	0.54	0.623333	4.60333	0.613333	0.486667	0.54	0.214582	-0.389374	-3.3327		LOB domain-containing protein 15 (AHRD V3.3 *** A0A2G3C6C8_CAPCH)
Solyc06g050530.3	0.0366667	0.0233333	4.56	0.0233333	0.01	0.0366667	-0.631394	-0.901521	-7.27871		Laccase (AHRD V3.3 *** K4C5J7_SOLLC)
Solyc06g050560.3	12.6633	11.1367	2.29	14.0933	13.23	16.8967	0.191644	0.222066	2.76891		Receptor-like kinase (AHRD V3.3 *** C4TP22_SOYBN)
Solyc06g051000.2	0.25	0.343333	23.0367	0.23	0.42	0.183333	-0.0548504	0.241586	-7.24615		S-adenosyl-L-methionine-dependent methyltransferases superfamily protein (AHRD V3.3 *** A0A1I9LPV2_ARATH)
Solyc06g051040.4	6.44333	14.7033	1.17667	5.93	10.4067	5.55	-0.0895254	-0.558867	2.10318	04111///Cell cycle - yeast+++04113///Meiosis - yeast	Mitotic checkpoint serine/threonine-protein kinase BUB1-like protein (AHRD V3.3 *-* A0A2K3L1J0_TRIPR)
Solyc06g051120.4	18.8	16.44	18.3567	6.24333	13.2833	0	-1.54523	-0.352242	-10.4745		trihelix transcription factor ASIL2-like (AHRD V3.3 *** A0A2I4DGU9_9ROSI)
Solyc06g051140.4	0.0566667	0.0266667	0.0266667	1.13667	2.50333	0.03	4.36224	6.40937	-0.215469	04120///Ubiquitin mediated proteolysis	ubiquitin-conjugating enzyme 23 (AHRD V3.3 *-* AT2G16920.2)
Solyc06g051260.4	99.96	78.1267	57.9433	28.87	62.37	8.76	-1.75538	-0.367377	-2.89903		bHLH transcription factor 043
Solyc06g051270.3	31.65	29.5033	34.7567	11.0667	18.92	3.27	-1.4718	-0.683172	-3.59954	00051///Fructose and mannose metabolism+++00520///Amino sugar and nucleotide sugar metabolism	Glucose-1-phosphate adenylyltransferase family protein (AHRD V3.3 *** A0A2U1PR08_ARTAN)
Solyc06g051320.3	18.79	17.0233	5.25333	29.4967	20.9567	44.7033	0.681787	0.276498	2.97799	00940///Phenylpropanoid biosynthesis+++00941///Flavonoid biosynthesis+++00945///Stilbenoid, diarylheptanoid and gingerol biosynthesis	HXXXD-type acyl-transferase family protein (AHRD V3.3 *** A0A2U1NYH9_ARTAN)
Solyc06g051350.4	3.56	3.81667	4.77667	1.74667	2.57667	1.36333	-0.982283	-0.610989	-2.00112		Protein trichome birefringence-like 28 (AHRD V3.3 *** A0A1J3CSC5_NOCCA)
Solyc06g051450.2	11.9267	11.1567	10.6633	3.02333	8.96333	0.816667	-1.95712	-0.361965	-3.89965		Unknown protein
Solyc06g051630.5.1	10.1567	9.49333	29.53	8.68333	9.76667	7.21	-0.188855	0.00800497	-2.26996	00562///Inositol phosphate metabolism+++04070///Phosphatidylinositol signaling system	Phosphoinositide phospholipase C (AHRD V3.3 *** K4C5V4_SOLLC)
Solyc06g051680.1	2.38667	1.05333	3.91667	1.02	1.58333	0.183333	-1.22397	0.566051	-4.58322		Protein EARLY FLOWERING 4 (AHRD V3.3 *** A0A2G2Z8T4_CAPAN)
Solyc06g051920.4	4.23667	4.01333	7.20667	2.36	3.62667	1.24333	-0.800006	-0.181168	-2.71269	04626///Plant-pathogen interaction	Cyclic nucleotide gated channel 1 (AHRD V3.3 *** A0A2U1KHS4_ARTAN)
Solyc06g051950.4	18.6733	54.9733	0.153333	5.64	37.3533	6.74333	-1.72527	-0.63119	5.34727		Nuclear migration protein nudC (AHRD V3.3 *** A0A2G2Z984_CAPAN)
Solyc06g052010.2	2.17333	2.35	19.2933	2.51	2.02667	5.34	0.234729	-0.229184	-2.08132		SUN-like protein 16
Solyc06g052020.2	8.59	12.7933	8.73667	1.4	7.77333	2.01333	-2.618	-0.761846	-2.27659		protein PSY2 isoform X2 (AHRD V3.3 -** XP_020413373.1)
Solyc06g052040.4	0.16	0.08	16.4867	0.236667	0.556667	0.08	0.601394	2.67354	-7.86219		Calcium-binding EF hand family protein (AHRD V3.3 *** A0A1P8B806_ARATH)
Solyc06g052060.3	52.99	49.5133	126.097	27.9933	40.0833	14.18	-0.898089	-0.346598	-3.38653		hypothetical protein (AHRD V3.3 *** AT4G10810.1)
Solyc06g053150.1	3.81667	3.97667	9.54667	2.28	3.97333	1.63333	-0.709249	-0.0574415	-2.77056		P-loop containing nucleoside triphosphate hydrolases superfamily protein (AHRD V3.3 *** A0A2U1NSJ9_ARTAN)
Solyc06g053230.4	16.28	14.5067	62.7667	9.71333	13.1933	7.30333	-0.718514	-0.17754	-3.35517		plasminogen activator inhibitor (AHRD V3.3 *-* AT1G57680.3)
Solyc06g053375.1	0.0366667	0.0733333	0.943333	0	0.0733333	0	-0.955823	-0.0449142	-5.81069		Serine/threonine-protein kinase WNK8 (AHRD V3.3 *-* A0A2G2XHX5_CAPBA)
Solyc06g053380.3	29.66	1.73667	52.1033	1.63	2.11667	4.19	-4.18524	0.255258	-3.90054	00520///Amino sugar and nucleotide sugar metabolism	Chitinase (AHRD V3.3 *** A0A2U1LR12_ARTAN)
Solyc06g053440.3	12.02	11.2633	1.99667	14.4633	14.5933	10.96	0.287813	0.339511	2.31075		Serine/Threonine-kinase (AHRD V3.3 *** AT3G59680.2)
Solyc06g053670.1	18.4633	23.66	43.7067	12.6867	18.39	8.65	-0.528506	-0.417652	-2.56335	00071///Fatty acid degradation	Enoyl-CoA delta isomerase 2, peroxisomal (AHRD V3.3 *** A0A2G2Z9B1_CAPAN)
Solyc06g053760.3	48.1133	42.26	9.48	55.2267	49.9933	52.34	0.228391	0.216786	2.32986	04130///SNARE interactions in vesicular transport	Syntaxin-related protein KNOLLE (AHRD V3.3 *** A0A2G2WJ90_CAPBA)
Solyc06g053900.4	0.386667	0.26	3.78667	0.26	0.336667	0.293333	-0.550382	0.332022	-3.76826	00062///Fatty acid elongation+++04626///Plant-pathogen interaction	3-ketoacyl-CoA synthase (AHRD V3.3 *** A0A2G2Z9P0_CAPAN)
Solyc06g054070.3	2.97	1.98333	14.77	2.67333	2.68333	2.93	-0.137345	0.413354	-2.56938		Non-specific lipid-transfer protein-like protein (AHRD V3.3 *** A0A1J6I240_NICAT)
Solyc06g054210.1	0	0	4.81333	0	0	0			-6.13069		spindle assembly abnormal protein (AHRD V3.3 *-* AT4G14840.3)
Solyc06g054230.4	0.09	0.0933333	0.503333	0	0.0233333	0	-2.8538	-1.93789	-5.47263		Protein OBERON 1 (AHRD V3.3 *** A0A1J3D441_NOCCA)
Solyc06g054270.3	0.37	0.233333	1336.9	0.62	0.623333	0.48	0.780547	1.40327	-11.706		Sugar transporter protein 11
Solyc06g054480.3	3.71667	3.88	14.62	3.35667	3.87	2.57	-0.122647	-0.0322856	-2.74663		Receptor-like cytosolic serine/threonine-protein kinase RBK2 (AHRD V3.3 *** A0A2G2ZA35_CAPAN)
Solyc06g054640.2	0.633333	0.98	3.56	1.25667	0.856667	0.19	1.01423	-0.231583	-4.37775		DUF506 domain-containing protein (AHRD V3.3 *-* A0A1Q3CFM9_CEPFO)
Solyc06g059720.3	4.05667	5.15333	3.04333	1.86	5.92	0.0566667	-1.08969	0.171661	-5.72783	00061///Fatty acid biosynthesis+++01040///Biosynthesis of unsaturated fatty acids+++01212///Fatty acid metabolism	Acyl-[acyl-carrier-protein] desaturase (AHRD V3.3 *** A0A2I4GZ93_9ROSI)
Solyc06g059790.4	0	0	457.217	0	0	0			-13.2783		Non-specific lipid-transfer protein (AHRD V3.3 *** A0A0V0GZ24_SOLCH)
Solyc06g059810.1	0.526667	0.543333	2.79667	0.683333	0.696667	0.616667	0.399965	0.327502	-2.41774		F-box protein (AHRD V3.3 *-* A0A2K3LER6_TRIPR)
Solyc06g059820.1	0.0366667	0.0366667	40.6367	0	0	0	-0.955823	-0.991896	-11.284		F-box protein (AHRD V3.3 *** A0A2K3P6V3_TRIPR)
Solyc06g059840.4	2.63667	3.42333	63.3967	3.1	3.15	3.45333	0.266101	-0.154049	-4.44195	00280///Valine, leucine and isoleucine degradation+++00640///Propanoate metabolism+++01130///Biosynthesis of antibiotics	branched chain alpha-keto acid dehydrogenase E1-alpha subunit
Solyc06g060070.3	2.34667	2.61	0.0433333	0.02	2.66667	0.433333	-6.66078	-0.0258411	3.26911	00270///Cysteine and methionine metabolism	2-oxoglutarate (2OG) and Fe(II)-dependent oxygenase superfamily protein (AHRD V3.3 *** A0A2U1QIX6_ARTAN)
Solyc06g060240.1	0	0	1.05	0	0.0233333	0.0433333		0.931657	-4.81405		dnaJ homolog subfamily B member 13-like (AHRD V3.3 *-* A0A2I4F1M3_9ROSI)
Solyc06g060320.4	9.95667	9.64667	1.87	14.08	11.7967	10.17	0.526701	0.257981	2.27284		filament-like plant protein (AHRD V3.3 *** A0A1U8H275_CAPAN)
Solyc06g060360.3	131.383	102.6	18.2867	164.433	132.463	139.943	0.351531	0.342612	2.7975		Adenine nucleotide alpha hydrolases-like superfamily protein (AHRD V3.3 *** A0A1P8APG6_ARATH)
Solyc06g060440.2	1.70667	1.92333	0.25	2.63333	2.08333	1.55333	0.643272	0.0831683	2.50193		Transmembrane emp24 domain-containing protein p24delta5 (AHRD V3.3 *** A0A2G2ZAF2_CAPAN)
Solyc06g060480.1	0.143333	0.18	1.5	0.14	0.18	0.0733333	-0.0528557	-0.0588239	-4.62405		Zinc finger protein ZAT4 (AHRD V3.3 *** A0A2G2WJR7_CAPBA)
Solyc06g060530.1	0.23	0.72	5.76333	0.113333	0.43	0.313333	-0.997757	-0.820747	-4.38139		Protein DETOXIFICATION (AHRD V3.3 *** A0A2I4HQ16_9ROSI)
Solyc06g060590.3	0.263333	0.143333	2.58667	0.14	0.166667	0.07	-0.860279	0.206175	-5.40314		Bidirectional sugar transporter SWEET (AHRD V3.3 *** M1B2X7_SOLTU)
Solyc06g060600.3	0.19	0.72	18.7867	0	1.15333	0	-3.87755	0.585308	-10.7219	00500///Starch and sucrose metabolism	Trehalose 6-phosphate phosphatase (AHRD V3.3 *** A0A1U8H254_CAPAN)
Solyc06g060710.4	10.96	9.32667	1.23667	10.5267	9.22	7.13	-0.0316892	-0.0521343	2.39009	00500///Starch and sucrose metabolism	Glyco_transf_8 domain-containing protein (AHRD V3.3 *** A0A1Q3D6P8_CEPFO)
Solyc06g060840.1	2.3	0	8.51	0.136667	0.56	0.27	-3.99754	2.82332	-5.14856		Oleosin (AHRD V3.3 *** A0A1U8H204_CAPAN)
Solyc06g060910.2	1.41333	1.56333	46.9833	1.89333	2.22667	1.47333	0.447909	0.478531	-5.25671		Glycerol-3-phosphate transporter 4-like protein (AHRD V3.3 *** A0A2K3PKE8_TRIPR)
Solyc06g061260.2	0	0	24.4967	0	0	0			-9.67822		Amino acid transporter (AHRD V3.3 *-* A0A200QES7_9MAGN)
Solyc06g061270.2	0.0533333	0	15.5	0.16	0	0.0533333	1.46513		-8.29868		Amino acid transporter (AHRD V3.3 *-* A0A200QES2_9MAGN)
Solyc06g062295.1	0.15	0.133333	0.516667	0.0666667	0.133333	0	-1.15363	-0.032635	-6.05662	03013///RNA transport	UBN2_3 domain-containing protein (AHRD V3.3 *** A0A1Q3AR18_CEPFO)
Solyc06g062370.4	1256.66	823.563	159.113	913.23	756.58	819.183	-0.439152	-0.134346	2.29916	04016///MAPK signaling pathway - plant	acid phosphatase 1-like (AHRD V3.3 *** A0A1U7W9D3_NICSY)
Solyc06g062445.1	0.106667	0	1.6	0	0.0533333	0	-1.8545	0.931657	-6.02236		Retrovirus-related Pol polyprotein from transposon TNT 1-94 (AHRD V3.3 *-* A0A2K3LWA1_TRIPR)
Solyc06g062460.3	3.82	3.71333	1.62	5.00667	3.73	7.06667	0.412783	-0.0197017	2.01929		bHLH transcription factor136
Solyc06g062480.4	8.55667	7.82	26.7667	8.77667	8.09333	7.44333	0.0629166	0.0192394	-2.08402	04712///Circadian rhythm - plant	protein EARLY FLOWERING 3-like (AHRD V3.3 *** A0A2I4DNS5_9ROSI)
Solyc06g062600.3	3.23333	3.04333	44.59	3.6	3.31667	4.30333	0.195509	0.0914846	-3.53202	00073///Cutin, suberine and wax biosynthesis	Glucose-methanol-choline (GMC) oxidoreductase family protein (AHRD V3.3 *** A0A2U1MMK8_ARTAN)
Solyc06g062750.3	13.1633	37.0333	60.7533	10.09	20.8333	5.48333	-0.361685	-0.901244	-3.73704	00230///Purine metabolism+++00240///Pyrimidine metabolism+++00760///Nicotinate and nicotinamide metabolism	5'-nucleotidase SurE (AHRD V3.3 *** A0A1J3IMC7_NOCCA)
Solyc06g062800.4	0.676667	0.69	84.2267	0.773333	0.536667	0.33	0.230083	-0.39333	-8.25983	03013///RNA transport	RNA helicase DEAD19
Solyc06g062870.4	0.02	0.03	13.7133	0.02	0.02	0.02	3.96e-05	-0.619663	-9.71539	00561///Glycerolipid metabolism	Phospholipid:diacylglycerol acyltransferase (AHRD V3.3 *** A0A2U1KQW5_ARTAN)
Solyc06g062960.3	4.97	3.37	17.2633	3.50333	3.99667	3.71333	-0.498826	0.221704	-2.37361		DUF1677 domain-containing protein (AHRD V3.3 *** A0A1Q3B0U5_CEPFO)
Solyc06g063050.4	0.466667	0.4	5.09667	0.446667	0.376667	0.416667	-0.0133386	-0.121199	-3.86029	02010///ABC transporters	GPI-anchored adhesin-like protein (AHRD V3.3 *** AT3G14172.2)
Solyc06g063060.3	0.583333	0.64	1.57333	0.443333	0.866667	0.39	-0.378338	0.392738	-2.18136		Dormancy/auxin associated protein (AHRD V3.3 *-* A0A2K3JP12_TRIPR)
Solyc06g063150.4	1.76333	0.96	5.99333	2.02667	1.28333	1.09	0.232701	0.390006	-2.68393		protein STRUBBELIG-RECEPTOR FAMILY 6-like (AHRD V3.3 *** A0A2G2ZB50_CAPAN)
Solyc06g063360.4	1.88667	1.83	15.52	2.31	2.52333	2.16667	0.324948	0.436211	-3.10107		Protein STRUBBELIG-RECEPTOR FAMILY 5 (AHRD V3.3 *** A0A2G2ZBB2_CAPAN)
Solyc06g063410.4	7.09	9.94333	27.36	5.72333	8.75	6.42667	-0.274686	-0.227827	-2.33		ATP-dependent Clp protease ATP-binding subunit ClpX (AHRD V3.3 *** A0A2G2V959_CAPBA)
Solyc06g064520.4	0	0	38.99	0	0	0			-12.2199	00051///Fructose and mannose metabolism	(1-4)-beta-mannan endohydrolase precursor
Solyc06g064700.1	0	0	15.1933	0	0	0			-11.7983	03020///RNA polymerase	Nucleoporin autopeptidase (AHRD V3.3 *-* AT1G10390.3)
Solyc06g064730.1	0	0	15.49	0	0	0			-11.8613	03020///RNA polymerase	Nucleoporin autopeptidase (AHRD V3.3 *-* AT1G10390.3)
Solyc06g064800.2	0.706667	0.673333	4.68667	0	0.45	0	-5.11624	-0.619716	-7.89761		Glucuronoxylan 4-O-methyltransferase 2 (AHRD V3.3 *** A0A2G3AJU2_CAPAN)
Solyc06g064850.2	0.04	0.08	6.97	0.06	0.02	0.1	0.58917	-1.95738	-6.22833		Protein yippee-like (AHRD V3.3 *** A0A2G2WKR6_CAPBA)
Solyc06g065050.2	0	0.0166667	2.92	0	0.0733333	0.0166667		1.85459	-7.4393		Late embryogenesis abundant domain-containing protein / LEA domain-containing protein (AHRD V3.3 *** Q9C7H3_ARATH)
Solyc06g065120.1	0.296667	0.15	1.40333	0.34	0.596667	0.146667	0.219849	1.95184	-3.46264		Disease resistance protein (TIR-NBS-LRR class) (AHRD V3.3 *-* A0A2K3NQB9_TRIPR)
Solyc06g065380.4	2.08333	2.19333	28.4267	1.43333	1.84333	2.02	-0.501327	-0.277045	-4.06017	04626///Plant-pathogen interaction	Calcium-dependent protein kinase (AHRD V3.3 *** Q6EE27_9ROSI)
Solyc06g065430.3	0.05	0.0666667	1.71	0.0333333	0.0166667	0.0666667	-0.559577	-1.90002	-4.78238		Cytochrome P450 (AHRD V3.3 *** A0A2U1KTH1_ARTAN)
Solyc06g065450.3	7.40333	6.89333	1.33	7.92333	20.97	8.68333	0.131545	1.56427	2.5649		Forkhead-associated (FHA) domain (AHRD V3.3 *** A0A200Q0W4_9MAGN)
Solyc06g065530.4	1.04667	0.876667	0.223333	2.79	1.15	1.95667	1.45791	0.376165	3.00001		GDSL esterase/lipase (AHRD V3.3 *** A0A314ZSH7_PRUYE)
Solyc06g065670.4	3.51	0.74	4.46	0.936667	0.92	0.946667	-1.88909	0.265517	-2.43074		Pleiotropic drug resistance protein 4 (AHRD V3.3 *** A0A2G2WKR5_CAPBA)
Solyc06g065830.3	0.0533333	0.02	39.8267	0	0.0533333	0	-3.19895	1.26304	-13.0067		Transmembrane 9 superfamily member (AHRD V3.3 *** A0A2G2WKJ8_CAPBA)
Solyc06g065870.3	5.17	3.5	0.716667	4.67667	4.2	4.31667	-0.12101	0.244332	2.49391		envelope glycoprotein B (AHRD V3.3 *** AT1G80540.1)
Solyc06g065910.3	0.06	0.106667	5.69667	0.07	0.166667	0.0766667	0.211212	0.595344	-6.47519		Octicosapeptide/Phox/Bem1p (PB1) domain-containing protein / tetratricopeptide repeat (TPR)-containing protein (AHRD V3.3 *** A0A1R7T3E1_ARATH)
Solyc06g065930.4	0.09	0.183333	28.65	0.06	0.276667	0.12	-0.582808	0.529082	-8.12896		ER membrane protein complex subunit 7-like protein (AHRD V3.3 *** A0A2G3C7T0_CAPCH)
Solyc06g066180.4	1.23667	1.31	4.14333	0.953333	1.76	1.13667	-0.363792	0.38344	-2.08176		Myb family transcription factor APL (AHRD V3.3 *** A0A1U8GUR4_CAPAN)
Solyc06g066410.3	0	0	53.48	0.106667	0	0	0.967731		-9.98755		Profilin (AHRD V3.3 *** A0A1U8H559_CAPAN)
Solyc06g066440.3	17.0333	16.33	71.7467	16.0567	17.9233	16.42	-0.055828	0.103123	-2.36586	00010///Glycolysis / Gluconeogenesis+++00051///Fructose and mannose metabolism+++00052///Galactose metabolism+++00500///Starch and sucrose metabolism+++00520///Amino sugar and nucleotide sugar metabolism+++01130///Biosynthesis of antibiotics+++01200///Carbon metabolism	hexokinase 2
Solyc06g066475.1	0.703333	0.853333	1.37	0.35	0.71	0.07	-1.01929	-0.297272	-4.34391		Receptor-like protein kinase (AHRD V3.3 *-* A0A2G3D1E5_CAPCH)
Solyc06g066520.1	5.72	4.08333	6.99667	1.82	2.38667	1.83333	-1.65549	-0.81281	-2.1492	04111///Cell cycle - yeast+++04113///Meiosis - yeast+++04120///Ubiquitin mediated proteolysis	Avr9/Cf-9 rapidly elicited protein 146 (AHRD V3.3 *** Q9FQZ6_TOBAC)
Solyc06g066750.3	60.9467	56.7733	9.42333	68.0867	68.5333	46.3433	0.176752	0.239442	2.20346		To encode a PR protein, Belongs to the plant thionin family with the following members:, putative (AHRD V3.3 *** A0A061GH02_THECC)
Solyc06g066770.1	2.60333	2.31667	1.06	2.64	3.47667	5.14	0.0541187	0.551866	2.1155		F-box/kelch-repeat protein (AHRD V3.3 *** A0A1J3DG12_NOCCA)
Solyc06g067910.3	10.4533	8.66333	78.71	7.85	10.3767	7.60333	-0.375993	0.229336	-3.6209		DUF642 domain-containing protein (AHRD V3.3 *** A0A1Q3BMB3_CEPFO)
Solyc06g067980.3	0.533333	0.593333	1185.82	0.48	1.29333	1.39	-0.122228	1.08068	-9.9804		repressed By RIM101 protein 1 (AHRD V3.3 --* XP_011091441.1)
Solyc06g068110.3	0	0	22.9967	0.0433333	0.0866667	0.0433333	0.967731	1.82232	-9.20003		cytochrome P450 family protein (AHRD V3.3 *** AT3G15760.1)
Solyc06g068160.3	5.91	9.16333	23.9267	4.67667	7.43	2.60667	-0.308234	-0.359358	-3.45519	04213///Longevity regulating pathway - multiple species	SNF4
Solyc06g068170.2	16.0067	7.91667	1.13667	22.41	8.37	13.0633	0.51176	0.0525547	3.35311		U11/U12 small nuclear ribonucleoprotein 25 kDa protein (AHRD V3.3 *** A0A1J3EP87_NOCCA)
Solyc06g068350.2	4.87333	3.48667	0.693333	5.73333	4.02	6.05667	0.257122	0.176728	3.0441		Unknown protein
Solyc06g068390.1	10.52	8.49667	47.51	6.05333	8.55333	5.58	-0.793071	-0.0238798	-3.29359		Zinc finger protein 4 (AHRD V3.3 *** A0A2G3C958_CAPCH)
Solyc06g068470.3	10.9233	11.4833	41.51	9.75333	11.9833	10.5233	-0.137836	0.0239382	-2.20999	00564///Glycerophospholipid metabolism	Phosphatidyl-N-methylethanolamine N-methyltransferase (AHRD V3.3 *** A0A2G2ZC28_CAPAN)
Solyc06g068500.3	6.14333	5.91667	24.7433	4.51333	7.85	4.21333	-0.420601	0.369248	-2.77024		Chaperone protein DnaJ (AHRD V3.3 *** A0A2G2WQF7_CAPBA)
Solyc06g068570.4	0.563333	0.39	2.80333	0.15	0.39	0.186667	-1.87385	-0.0358536	-4.13468		AP2-like ethylene-responsive transcription factor (AHRD V3.3 *** A0A2G2ZC69_CAPAN)
Solyc06g068600.3	2.46667	2.10667	8.27333	2.40333	2.13	2.05	-0.0105342	-0.0147972	-2.25735	02010///ABC transporters	Phosphate ABC transporter ATP-binding protein PstB (AHRD V3.3 *** A0A365XJ19_9ACTN)
Solyc06g068700.4	12.37	15.6867	118.157	7.82	18.82	9.21333	-0.618174	0.218745	-3.90947	04141///Protein processing in endoplasmic reticulum+++04145///Phagosome	Calreticulin/calnexin (AHRD V3.3 *** A0A200R3N5_9MAGN)
Solyc06g069070.1	14.3467	10.0067	57.65	2.68333	4.65667	5.09333	-2.45655	-1.16085	-3.69298		Bifunctional inhibitor/lipid-transfer protein/seed storage 2S albumin superfamily protein (AHRD V3.3 *** A0A1I9LP30_ARATH)
Solyc06g069100.3	0	0.0166667	13.8433	0	0	0		-0.991896	-10.8689		NAC domain (AHRD V3.3 *-* A0A200Q3F5_9MAGN)
Solyc06g069130.4	0.0466667	0.0266667	1.03333	0.00666667	0.0533333	0.0333333	-2.69889	0.950829	-5.25061		Kinesin-like protein (AHRD V3.3 *** A0A2G2WLN7_CAPBA)
Solyc06g069230.3	10.13	9.44667	2.6	13.5033	10.7067	12.2667	0.446418	0.156875	2.09641	03430///Mismatch repair	DNA mismatch repair protein MutS (AHRD V3.3 *** A0A200Q8J6_9MAGN)
Solyc06g069320.4	0.18	0.313333	23.5633	0.38	0.206667	0.203333	1.0911	-0.651093	-7.12543		Tetraspanin (AHRD V3.3 *** A0A200Q8V3_9MAGN)
Solyc06g069620.1	0.0666667	0.28	28.5567	0.05	0.0966667	0.0166667	-0.435142	-1.59945	-10.9411		Plant calmodulin-binding-like protein (AHRD V3.3 *-* A0A072U7E1_MEDTR)
Solyc06g069660.2	0.0933333	0.0233333	1.38333	0.14	0.33	0.163333	0.593721	3.66912	-3.31482		Formin-like protein (AHRD V3.3 *-* A0A2I4H3Z2_9ROSI)
Solyc06g069670.4	0.176667	0.206667	1.89667	0.196667	0.306667	0.16	0.197427	0.508204	-3.81137		Formin-like protein (AHRD V3.3 *-* A0A2G3CZ92_CAPCH)
Solyc06g069710.3	0.323333	0.15	2.07333	0	0.126667	0.0733333	-4.56313	-0.315119	-4.84352		NAC domain-containing protein (AHRD V3.3 *** A0A2G3C9H9_CAPCH)
Solyc06g069870.3	0.123333	0.113333	26.43	0.173333	0.106667	0.0866667	0.533292	-0.0485528	-8.53976		S-adenosyl-L-methionine-dependent methyltransferases superfamily protein (AHRD V3.3 *** A0A2U1LK68_ARTAN)
Solyc06g069880.1	0.36	0.236667	12.0167	0.22	0.273333	0.34	-0.673535	0.167696	-5.37671		protein PHYTOCHROME KINASE SUBSTRATE 3-like (AHRD V3.3 *** A0A2I4FQS5_9ROSI)
Solyc06g070970.3	39.4367	26.3133	5.95	41.9767	28.05	29.4167	0.129329	0.0624011	2.16528		microtubule-associated futsch-like protein (AHRD V3.3 *-* AT5G62550.1)
Solyc06g071190.4	0.233333	1.14	5.74	0.123333	0.466667	0.153333	-0.9073	-1.37136	-5.49015		Rac5-interacting sub-apical pollen tube protein (AHRD V3.3 *** A0A067ZT21_TOBAC)
Solyc06g071320.3	15.38	14.7133	3.64333	16.5467	15.4633	17.3633	0.126261	0.0437261	2.15108		D-ribose-binding periplasmic protein (AHRD V3.3 *** A0A2P5F6E6_TREOI)
Solyc06g071400.3	0.85	0.85	1036.12	0.776667	0.94	0.696667	-0.117168	0.115929	-10.8005		Bidirectional sugar transporter SWEET (AHRD V3.3 *** Q70ET6_SOLLC)
Solyc06g071540.3	13.53	11.15	1.88667	12.05	11.8967	9.03333	-0.138311	0.0627518	2.09579	03060///Protein export	transmembrane protein (AHRD V3.3 *** AT1G10660.4)
Solyc06g071650.3	1.13667	0.48	20.18	0.943333	0.776667	0.816667	-0.246551	0.682498	-4.88848		AP-1 complex subunit mu-1 (AHRD V3.3 *** A0A2G2V6E1_CAPBA)
Solyc06g071730.3	0.376667	0.666667	1.62333	0.23	0.346667	0.386667	-0.713088	-0.968835	-2.21256		U-box domain-containing protein 52-like (AHRD V3.3 *-* A0A2K3L2U5_TRIPR)
Solyc06g071780.4	7.48	7.2	40.34	5.54	7.09	4.62667	-0.409981	-0.0610405	-3.3341		Drought induced 19 protein-like (AHRD V3.3 *** A0A200RD12_9MAGN)
Solyc06g071820.3	31.6833	25.97	62.0367	20.5067	23.26	14.87	-0.599068	-0.194321	-2.1897		BTB/POZ and TAZ domain-containing protein 1 (AHRD V3.3 *** A0A2G3BFP5_CAPCH)
Solyc06g071840.3	0.0466667	0.0233333	3.68	0.07	0.07	0.0466667	0.565116	1.45986	-6.50975	00040///Pentose and glucuronate interconversions	Pectate lyase (AHRD V3.3 *** A0A2G2ZW27_CAPAN)
Solyc06g072000.3	0.183333	0.106667	0.533333	0.146667	0.15	0.126667	-0.314331	0.470846	-2.30197		P-loop containing nucleoside triphosphate hydrolases superfamily protein (AHRD V3.3 *** A0A2U1N2C4_ARTAN)
Solyc06g072010.2	7.20333	12.18	36.9467	13.2167	19.8233	4.24667	0.883096	0.600862	-3.26749		P-loop containing nucleoside triphosphate hydrolases superfamily protein (AHRD V3.3 *-* A0A2U1N2C4_ARTAN)
Solyc06g072240.1	109.477	84.4833	14.3067	144.797	102.63	111.1	0.383712	0.243544	2.84949		Histone H4 (AHRD V3.3 *-* F2E7L1_HORVV)
Solyc06g072290.3	9.56333	9.49	3.35333	12.5833	12.69	22.1467	0.429244	0.390882	2.59874		KIP1-like (AHRD V3.3 *** A0A200Q8I5_9MAGN)
Solyc06g072320.4	2.5	3.22667	46.8867	0.773333	4.39	1.09	-1.64063	0.398524	-5.65678	00600///Sphingolipid metabolism+++04138///Autophagy - yeast	Long chain base biosynthesis protein 2a (AHRD V3.3 *** A0A2G2ZCW1_CAPAN)
Solyc06g072400.3	0.0566667	0.06	2.30333	0.0866667	0.0566667	0.143333	0.572097	-0.0575341	-4.1391	00562///Inositol phosphate metabolism+++04070///Phosphatidylinositol signaling system	Type I inositol polyphosphate 5-phosphatase 5 (AHRD V3.3 *-* IP5P5_ARATH)
Solyc06g072420.3	0	0	516.723	0.05	0.05	0	2.45061	2.41935	-16.0131	00740///Riboflavin metabolism	Purple acid phosphatase (AHRD V3.3 *** A0A2G2V7G9_CAPBA)
Solyc06g072430.3	31.72	11.99	6.09667	20.02	22.3533	45.98	-0.631729	0.880306	2.75629		BAG family molecular chaperone regulator 5, mitochondrial (AHRD V3.3 *-* A0A2I0XHJ2_9ASPA)
Solyc06g072480.1	13.1433	12.17	2.05	14.5967	12.4633	16.6467	0.160539	0.00239313	2.96639		knox-like 1
Solyc06g072510.4	0.283333	0.316667	2.12667	0.313333	0.303333	0.34	0.173664	-0.125472	-2.90238		Phosphate carrier protein, mitochondrial (AHRD V3.3 *** A0A2G2V878_CAPBA)
Solyc06g072670.3	1.47	2.59	5.30667	0.753333	3.25333	0.3	-0.942541	0.27795	-4.30478		Hydroxysteroid dehydrogenase (AHRD V3.3 *** Q2R3W3_ORYSJ)
Solyc06g072740.1	6.53	9.44667	16.8433	3.80333	8.27	4.21333	-0.765117	-0.257476	-2.23312	00562///Inositol phosphate metabolism+++04070///Phosphatidylinositol signaling system	Inositol-tetrakisphosphate 1-kinase (AHRD V3.3 *** A0A1U8H3S2_CAPAN)
Solyc06g072770.3	8.72333	18.4567	32.3133	5.24667	11.7433	4.72667	-0.703064	-0.705582	-3.01371		Binding partner of acd11 1 (AHRD V3.3 *** A0A314L950_NICAT)
Solyc06g072780.2	223.053	573.62	0.36	44.95	347.82	53.0567	-2.29294	-0.789574	7.07843		Unknown protein
Solyc06g072810.4	40.61	37.5067	6.05667	49.3033	46.53	50.65	0.318585	0.281849	2.94448		Aspartic/glutamic acid-rich protein (AHRD V3.3 *-* Q8L6X8_ARATH)
Solyc06g072830.4	91.5433	89.2933	14.9833	93.7033	113.06	101.9	0.0630258	0.308532	2.63964	04111///Cell cycle - yeast+++04113///Meiosis - yeast+++04120///Ubiquitin mediated proteolysis	cell division cycle 20.2, cofactor of APC complex-like (AHRD V3.3 *** A0A2I4FBA0_9ROSI)
Solyc06g072845.1	54.7967	66.0533	230.993	38.3733	93.4967	32.2167	-0.511194	0.449153	-3.06039		hypothetical protein (AHRD V3.3 *** AT5G17165.1)
Solyc06g072910.2	0	0	6.24333	0	0	0			-8.13061		Aluminum-activated malate transporter 9 (AHRD V3.3 *-* A0A2D1A7Z5_SOLLC)
Solyc06g072920.3	0.0233333	0	9.39667	0	0	0	-0.955823		-9.84781		Aluminum-activated malate transporter-like (AHRD V3.3 *** K4BJA0_SOLLC)
Solyc06g073010.3	0.05	0	1485.51	0.05	0	0	0.00595814		-15.9752		PGPS/D3 (AHRD V3.3 *-* Q9ZTN4_PETHY)
Solyc06g073190.3	40.47	71.8333	149.41	29.47	60.12	29.8167	-0.43325	-0.315052	-2.5114	00051///Fructose and mannose metabolism+++00500///Starch and sucrose metabolism+++00520///Amino sugar and nucleotide sugar metabolism	fructokinase 2
Solyc06g073260.3	149.007	160.21	71.98	224.83	175.697	316.377	0.631054	0.111911	2.03565	00280///Valine, leucine and isoleucine degradation+++00410///beta-Alanine metabolism+++00640///Propanoate metabolism+++01200///Carbon metabolism	Chloroplast stem-loop binding protein of 41 kDa b, chloroplastic (AHRD V3.3 *** A0A2G3CAL3_CAPCH)
Solyc06g073480.3	0.126667	0.443333	0.583333	0.17	0.21	0.09	0.424572	-1.11866	-2.76329		Phototropic-responsive NPH3 family protein (AHRD V3.3 *** A0A2U1Q0P6_ARTAN)
Solyc06g073580.4	0.583333	0.596667	6.99	0.473333	0.403333	0.896667	-0.270895	-0.589387	-3.14996	00941///Flavonoid biosynthesis	1-aminocyclopropane-1-carboxylate oxidase1
Solyc06g073587.1	111.327	25.7533	1036.88	4.13667	5.12333	8.16333	-4.74035	-2.34399	-7.18393		Cysteine proteinase inhibitor (AHRD V3.3 *-* A0A2G2ZD82_CAPAN)
Solyc06g073750.4	184.337	223.143	3.50667	183.377	211.803	137	0.0297668	-0.101176	5.16474	00460///Cyanoamino acid metabolism+++00500///Starch and sucrose metabolism+++00940///Phenylpropanoid biosynthesis	Glycosyl hydrolase family protein (AHRD V3.3 *** A0A2U1QCD6_ARTAN)
Solyc06g073820.3	37.8067	108.127	1.16	17.96	60.1233	13.33	-1.0487	-0.910757	3.39819		Ubiquitin carboxyl-terminal hydrolase 12 (AHRD V3.3 *** A0A2G2XWY4_CAPAN)
Solyc06g073940.4	2.61667	3.51	21.03	1.98333	3.72	2.18667	-0.38294	0.045968	-3.47139		protein FAF-like, chloroplastic (AHRD V3.3 *-* A0A2I4H6U5_9ROSI)
Solyc06g074020.2	1.73	1.53667	7.71333	1.31667	1.54667	0.976667	-0.388369	-0.0336824	-3.17344		ovate family protein12
Solyc06g074150.3	1.93	1.1	11.2933	3.47	2.39	2.22	0.88121	1.0946	-2.53719		Leucine-rich repeat family protein (AHRD V3.3 *** A0A061GNA0_THECC)
Solyc06g074160.3	6.86	4.29	0.106667	11.1233	7.56	7.8	0.723502	0.796739	6.02326		B3 domain-containing protein (AHRD V3.3 *** A0A2G2WMI9_CAPBA)
Solyc06g074240.3	1.45333	1.40333	15.7367	0.913333	1.1	0.716667	-0.644299	-0.382848	-4.6912	00906///Carotenoid biosynthesis	Beta-carotene,Pfam:PF05834
Solyc06g074270.1	1.14333	0.45	15.6233	0.103333	1.60667	0.0333333	-3.45823	1.75294	-8.97427		The fantastic four family (AHRD V3.3 *** A0A200QHM9_9MAGN)
Solyc06g074350.3	0.13	0.1	0	0.893333	0.356667	1.65333	2.79558	1.82994	6.34238		self-pruning
Solyc06g074420.1	2.09667	1.85333	2.96333	0.586667	1.93333	0.41	-1.82202	0.0277075	-2.95334		Cytochrome P450 (AHRD V3.3 *** A0A200Q6A4_9MAGN)
Solyc06g074500.2	0.823333	0.606667	3.13333	0.6	0.85	0.76	-0.422951	0.451356	-2.28411		DUF868 domain-containing protein (AHRD V3.3 *** A0A1Q3B4B3_CEPFO)
Solyc06g074640.2	2.51667	2.69	0.433333	2.32	2.38667	1.94	-0.0700646	-0.222977	2.00766		PHD finger family protein (AHRD V3.3 *** F4KBB1_ARATH)
Solyc06g074710.1	1.08333	0.933333	20.23	0.56	1.03	0.55	-0.926204	0.109325	-5.41652	00940///Phenylpropanoid biosynthesis+++00941///Flavonoid biosynthesis+++00945///Stilbenoid, diarylheptanoid and gingerol biosynthesis	Transferase (AHRD V3.3 *** A0A200R9R6_9MAGN)
Solyc06g074790.2	870.713	991.737	249.797	1158.48	1101.96	1209.47	0.410675	0.115672	2.14017		Histone H2B (AHRD V3.3 *** A0A2G3CAQ8_CAPCH)
Solyc06g074800.1	1.75667	2.05667	7.23333	1.33	1.40333	1.64667	-0.381031	-0.582535	-2.30269		Zinc finger protein (AHRD V3.3 *** A0A200R9U1_9MAGN)
Solyc06g074850.3	6.35333	12.9833	76.43	3.15667	9.50667	4.76	-0.975496	-0.498083	-4.24986		Carboxypeptidase (AHRD V3.3 *** A0A2G3CAN0_CAPCH)
Solyc06g074860.2	16.41	6.06	0	29.3833	2.41	11.0667	0.860967	-1.34415	7.90913	04111///Cell cycle - yeast	sister chromatid cohesion 1 protein 1 (AHRD V3.3 *-* A0A2I4EQY0_9ROSI)
Solyc06g074870.3	17.39	6.16333	0.0633333	28.77	3.91333	10.3333	0.758133	-0.672226	7.1436	04111///Cell cycle - yeast	sister chromatid cohesion 1 protein 1 (AHRD V3.3 *** A0A2I4EQY0_9ROSI)
Solyc06g074930.2	11.1767	11.5733	1.26333	17.17	9.04333	6.91333	0.628157	-0.376767	2.2527	04120///Ubiquitin mediated proteolysis	heavy metal-associated isoprenylated plant protein 3-like (AHRD V3.3 *** A0A1U8H726_CAPAN)
Solyc06g075090.4	5.03667	4.84	1.81333	5.60333	4.88	8.53667	0.173689	-0.0285799	2.11212		Cytokinin riboside 5'-monophosphate phosphoribohydrolase (AHRD V3.3 *** A0A2G3CAR7_CAPCH)
Solyc06g075100.3	0.0333333	0	0.46	0.00666667	0.0266667	0.00666667	-2.22743	2.82197	-6.09245		glycosyltransferase family protein 2 (AHRD V3.3 *** AT5G60700.2)
Solyc06g075130.4	1.88333	2.91667	12.3433	2.77333	2.37	1.28333	0.5803	-0.341304	-3.54508		Protein ENHANCED DISEASE RESISTANCE 2-like (AHRD V3.3 *** A0A1J3GYR1_NOCCA)
Solyc06g075210.4	0.0533333	0	48.0133	0.0266667	0.0666667	0	-0.984249	3.15737	-12.9945	04141///Protein processing in endoplasmic reticulum	Protein disulfide-isomerase (AHRD V3.3 *** A0A2G2YHV6_CAPAN)
Solyc06g075260.3	2.19667	1.47	513.83	1.97667	1.48667	1.87	-0.110948	-0.00954233	-8.3666		vicilin-like seed storage protein isoform X1 (AHRD V3.3 *** A0A2I4GN49_9ROSI)
Solyc06g075270.4	0.0533333	0.07	824.183	0.0533333	0.09	0.0266667	0.414482	0.288566	-15.0777		Vicilin-like protein antimicrobial peptides 2-2-like protein (AHRD V3.3 *** A0A2K3L823_TRIPR)
Solyc06g075280.3	1.6	2.01333	81.7767	0.953333	1.47667	0.8	-0.708115	-0.479364	-6.92891		vicilin-like seed storage protein isoform X1 (AHRD V3.3 *** A0A2I4GN49_9ROSI)
Solyc06g075290.4	0.423333	0.48	1307.82	0.19	0.463333	0.16	-1.10285	-0.0835299	-13.2147		Vicilin-like protein antimicrobial peptides 2-2-like protein (AHRD V3.3 *** A0A2K3NI17_TRIPR)
Solyc06g075320.3	0.193333	0.146667	1037.79	0.173333	0.223333	0.28	-0.102847	0.54525	-12.1063		vicilin-like seed storage protein isoform X1 (AHRD V3.3 *** A0A2I4GN49_9ROSI)
Solyc06g075360.3	19.14	18.0067	66.01	19.0933	19.44	15.38	0.0197449	0.0756516	-2.31137		Tetraspanin-3 (AHRD V3.3 *** A0A1U8H2M6_CAPAN)
Solyc06g075410.4	4.14	7.39333	0.786667	4.37667	5.65333	4.26667	0.109192	-0.432431	2.25072		hypothetical protein (AHRD V3.3 *-* AT5G60150.2)
Solyc06g075550.3	6.24667	8.27667	88.3867	5.45667	9.83	4.25333	-0.167054	0.19515	-4.63176	04626///Plant-pathogen interaction	Receptor-like cytoplasmic protein kinase 1 (AHRD V3.3 *** F6JSQ7_CAPAN)
Solyc06g075560.2	0.0333333	0.146667	9.67667	0.0333333	0.18	0.05	0.025641	0.21602	-7.90931		DUF604 domain-containing protein (AHRD V3.3 *** A0A1Q3BUE7_CEPFO)
Solyc06g075640.2	18.91	42.4033	1.50333	7.72333	27.51	7	-1.27917	-0.6984	2.08735		Protein POLLENLESS 3-LIKE 1 (AHRD V3.3 *** A0A2G3CB18_CAPCH)
Solyc06g075650.3	2.64	2.85333	1.04333	1.97	1.57	4.90667	-0.389612	-0.888703	2.10105		tonoplast intrinsic protein 1.2
Solyc06g075710.1	0	0	3.91	0	0	0			-5.92806		Unknown protein
Solyc06g075720.3	3.33	9.05	0.03	0	3.6	0	-21.7263	-1.41382	-1.15505		protein yippee-like (AHRD V3.3 *** XP_025887510.1)
Solyc06g075750.1	10.6767	17.37	0	0	8.49	0	-23.7047	-1.11769			protein yippee-like (AHRD V3.3 --* XP_004242078.1)
Solyc06g075800.1	1037.1	1057.66	272.51	1309.96	1133.28	1264.16	0.338467	0.06104	2.08233		Histone H2B (AHRD V3.3 *-* A0A1Q3BKM6_CEPFO)
Solyc06g075930.1	494.69	484.7	133.693	759.19	628.65	742.157	0.597449	0.339105	2.36511		Histone H4 (AHRD V3.3 *-* F2E7L1_HORVV)
Solyc06g075990.4	0.293333	0.446667	99.2167	0.0733333	0.15	0.0733333	-1.90319	-1.59504	-10.5293		Glyoxalase-like domain (AHRD V3.3 *** A0A200R6M5_9MAGN),Pfam:PF18029
Solyc06g076090.3	0.226667	0.206667	346.323	0.333333	0.303333	0.433333	0.595912	0.514088	-9.92479		Actin (AHRD V3.3 *** A0A1U8H9K1_CAPAN)
Solyc06g076130.3	1.09667	1.14	2.74667	0.836667	1.33	0.576667	-0.361185	0.178391	-2.45838		GTP-binding Obg/CgtA protein (AHRD V3.3 *-* A0A2K3MSE1_TRIPR)
Solyc06g076160.4	0.12	0.293333	1.45333	0.236667	0.2	0.133333	1.03211	-0.569417	-3.63124		Cytochrome P450 (AHRD V3.3 *** A0A200RCX6_9MAGN)
Solyc06g076170.4	29.0933	84.9667	1.15	29.1467	44.42	15.02	0.0207379	-1.0003	3.57057	00500///Starch and sucrose metabolism	glucan endo-1,3-beta-glucosidase-like (AHRD V3.3 *** A0A2I4EV73_9ROSI)
Solyc06g076210.3	14.67	15.5733	1.86333	15.5167	12.3	9.39667	0.111039	-0.37904	2.15183		XH/XS domain protein (AHRD V3.3 *-* A0A2K3NYB8_TRIPR)
Solyc06g076270.3	2.21333	3.26333	30.75	1.18	3.25333	1.14667	-0.890406	-0.0624926	-5.00656		Telomere repeat-binding protein 2 (AHRD V3.3 *** A0A2G3CBM6_CAPCH)
Solyc06g076370.4	2.09333	0.05	133.097	0.0166667	0.61	0.0333333	-6.93701	3.60572	-12.2996		low-temperature-induced protein (AHRD V3.3 *** AT3G46750.1)
Solyc06g076400.3	3.10667	3.4	18.84	2.47333	2.72667	3.38667	-0.297238	-0.355186	-2.67002	04016///MAPK signaling pathway - plant+++04075///Plant hormone signal transduction	Protein phosphatase 2C (AHRD V3.3 *** A0A2U1KC05_ARTAN)
Solyc06g076450.3	12.58	11.3567	54.8167	12.56	11.0533	8.17667	0.0332621	-0.0849086	-2.99143	04144///Endocytosis	Ras-related protein RABA2c (AHRD V3.3 *** A0A1U8H2Q8_CAPAN)
Solyc06g076660.3	290.77	255.197	63.5233	435.127	317.19	376.477	0.610083	0.287824	2.41539	03030///DNA replication+++03410///Base excision repair+++03420///Nucleotide excision repair+++03430///Mismatch repair	proliferating cell nuclear antigen
Solyc06g076930.2	3.41667	10.3333	37.9533	1.4	7.07333	3.38333	-1.25593	-0.599842	-3.63806		ABC transporter-like (AHRD V3.3 *** A0A200PWT6_9MAGN)
Solyc06g076980.4	0.28	0.293333	3.68667	0.5	0.4	0.396667	0.870676	0.410949	-3.44606	00514///Other types of O-glycan biosynthesis	O-glucosyltransferase rumi (AHRD V3.3 *** A0A1J3EAC8_NOCCA)
Solyc06g082130.3	0.18	0.193333	56.7067	0.176667	0.13	0.143333	0.00359283	-0.57382	-8.88953	00010///Glycolysis / Gluconeogenesis+++01130///Biosynthesis of antibiotics	Pyruvate decarboxylase (AHRD V3.3 *** A0A2K3PJA8_TRIPR)
Solyc06g082170.2	3.01667	2.21333	5.79667	2.01667	1.87	1.07333	-0.555004	-0.281914	-2.67805		Glutaredoxin (AHRD V3.3 *** A0A200PLS7_9MAGN)
Solyc06g082230.4	0.446667	0.443333	1.15667	0.326667	0.35	0.31	-0.423154	-0.377434	-2.13212		cation/H(+) antiporter 14-like (AHRD V3.3 *** A0A2I4FA29_9ROSI)
Solyc06g082320.4	4.07667	1.21	0.373333	5.08333	1.88	2.67667	0.368142	0.601818	2.67555		hypothetical protein (AHRD V3.3 *** AT1G07060.3)
Solyc06g082340.2	1.14	0.536667	12.82	0.57	0.436667	0.413333	-0.968425	-0.334293	-5.20414		F-box protein (AHRD V3.3 *** A0A1J3JM96_NOCCA)
Solyc06g082410.1	4.4	3.34667	23.19	4.64667	2.87667	6.38667	0.0631495	-0.268969	-2.03702		Major facilitator superfamily protein (AHRD V3.3 *-* A0A2U1QBS1_ARTAN)
Solyc06g082440.1	0.913333	0.71	6.07	0.99	0.516667	0.83	0.15599	-0.50265	-3.1181	04113///Meiosis - yeast+++04138///Autophagy - yeast	Non-specific serine/threonine protein kinase (AHRD V3.3 *** G4XMX3_SOLLC)
Solyc06g082730.2	0.0433333	0.03	2.05	0.0266667	0.04	0	-0.59048	0.5151	-8.18089		Cytochrome P450 (AHRD V3.3 *** A0A200RC30_9MAGN)
Solyc06g082740.3	0.0666667	0.1	12.0367	0.1	0	0	0.599227	-2.47329	-9.54532		Reticulon-like protein (AHRD V3.3 *** A0A2G2WP42_CAPBA)
Solyc06g082760.4	41.19	45.3967	18.2967	57.5167	47.4167	83.4467	0.506745	0.036688	2.03884	03010///Ribosome	50S ribosomal protein L17 (AHRD V3.3 *** A0A1U8H2A3_CAPAN)
Solyc06g082780.4	9.12667	9.90667	29.9433	8.31667	11.3133	8.30333	-0.107419	0.152546	-2.10051		Calcium uniporter protein 5, mitochondrial (AHRD V3.3 *** A0A2G2WNX4_CAPBA)
Solyc06g082820.4	0.07	0.08	6.72667	0.113333	0.0666667	0.0233333	0.716533	-0.263679	-8.41848		MLO-like protein (AHRD V3.3 *** K4CAD7_SOLLC)
Solyc06g082850.4	15.4467	14.16	3.36667	17.6733	14.6633	18.75	0.222	0.0174885	2.35559		myelin transcription factor (AHRD V3.3 *** AT5G01910.2)
Solyc06g083000.1	2.19	1.38667	12.8967	1.15	1.60667	1.05	-0.93054	0.180055	-3.82074	04626///Plant-pathogen interaction	Calmodulin-like protein 5 (AHRD V3.3 *** A0A2G2WMY5_CAPBA)
Solyc06g083050.3	0.663333	1.04667	3.22667	0.326667	0.623333	0.736667	-0.998612	-0.77223	-2.34324		Carboxypeptidase (AHRD V3.3 *** A0A2G2WN52_CAPBA)
Solyc06g083370.3	2.81	2.29333	14.1067	2.24667	3.02667	2.51	-0.295052	0.37364	-2.71463	00620///Pyruvate metabolism	hypothetical protein (AHRD V3.3 *** AT3G07210.1)
Solyc06g083500.4	0.38	0.563333	10.98	2.06	3.13333	2.39333	2.45853	2.43931	-2.46086		Serine/threonine-protein kinase PBS1 (AHRD V3.3 *** A0A2G2WN41_CAPBA)
Solyc06g083580.4	18.9333	18.6633	83.1767	21.6633	18.3533	22.5933	0.230927	-0.0490373	-2.10182	00040///Pentose and glucuronate interconversions	Pectate lyase (AHRD V3.3 *** A0A2G3CC63_CAPCH)
Solyc06g083600.3	0.0366667	0.163333	0.37	0	0.113333	0	-2.44122	-0.614352	-6.00307	00290///Valine, leucine and isoleucine biosynthesis+++00650///Butanoate metabolism+++00660///C5-Branched dibasic acid metabolism+++00770///Pantothenate and CoA biosynthesis+++01130///Biosynthesis of antibiotics+++01210///2-Oxocarboxylic acid metabolism+++01230///Biosynthesis of amino acids	B3 domain-containing transcription factor FUS3 (AHRD V3.3 *** A0A1U8H1Y6_CAPAN)
Solyc06g083610.3	0.0566667	0.113333	218.927	0	0	0	-0.955823	-1.90057	-13.0335		Late embryogenesis abundant protein (LEA) family protein (AHRD V3.3 *** AT4G13230.1)
Solyc06g083650.3	1.00667	0.49	14.7533	1.06	0.546667	3.04	0.114926	0.128055	-2.56072	00561///Glycerolipid metabolism	GDSL esterase/lipase (AHRD V3.3 *** A0A2G3CC50_CAPCH)
Solyc06g083800.4	6.08333	6.00333	55.38	5.92333	5.99333	4.5	-0.0104201	-0.0375026	-3.87329		CRIB domain-containing protein RIC6 (AHRD V3.3 *** A0A2G3CC56_CAPCH)
Solyc06g083960.3	0.516667	0.453333	5.96	0.446667	0.573333	0.286667	-0.169367	0.299227	-4.63896		Myosin-5 (AHRD V3.3 *** A0A2G2ZEU6_CAPAN)
Solyc06g084130.3	0.633333	0.326667	3.29333	0.463333	0.51	0.606667	-0.41797	0.628051	-2.68114		Bax inhibitor 1-related (AHRD V3.3 *** A0A200Q4J7_9MAGN)
Solyc06g084170.3	0.0866667	0.133333	9.41333	0.176667	0	0.18	1.01887	-2.44704	-5.96779		Unknown protein
Solyc06g084180.3	0.0966667	0	1366.56	0.0933333	0	0	0.00595814		-14.8946		Major pollen allergen Ole e 6 (AHRD V3.3 *** A0A2G3CCI9_CAPCH)
Solyc06g084280.1	16.9767	16.8733	0.746667	26.86	17.3033	19.7233	0.668127	-0.0128433	4.61524		Fantastic four-like protein (AHRD V3.3 *-* A0A2K3NF15_TRIPR)
Solyc06g084450.4	22.4733	22.6033	6.02667	30.0033	25.8233	30.83	0.449823	0.166297	2.21469		Rho GTPase-activating protein 2 (AHRD V3.3 *** A0A2G2WMS1_CAPBA)
Solyc06g084600.1	1.87333	4.19667	618.18	1.63333	5.81333	1.83667	0.00595814	0.543557	-8.45978		Unknown protein
Solyc06g084620.1	0.26	0.396667	1065.04	0.2	0.94	0.193333	-0.352523	1.20129	-12.706	00040///Pentose and glucuronate interconversions	Pectinesterase (AHRD V3.3 *** A0A2G2WMS8_CAPBA)
Solyc06g150132.1	1.78333	1.21667	97.9767	1.24	3.01	1.37667	-0.507616	1.25388	-6.40744	04626///Plant-pathogen interaction	Calcium-binding protein (AHRD V3.3 *-* Q9SCA1_LOTJA)
Solyc06g150133.1	57.8733	9.81333	388.847	1.9	2.95	3.78667	-4.92496	-1.75631	-6.88918		Cysteine proteinase inhibitor (AHRD V3.3 *-* A0A2G2ZD82_CAPAN)
Solyc07g005033.1	0.0933333	0.05	861.29	0.05	0.143333	0.06	-1.01685	1.58726	-14.2599	00190///Oxidative phosphorylation	Plasma membrane ATPase (AHRD V3.3 *** A0A1U8H8S9_CAPAN)
Solyc07g005037.1	0	0.0833333	772.683	0.133333	0.14	0.0566667	4.32256	0.73929	-13.9926	00190///Oxidative phosphorylation	Plasma membrane ATPase (AHRD V3.3 *** A0A1U8H8S9_CAPAN)
Solyc07g005715.1	0	0	783.103	0	0	0			-12.6853	03013///RNA transport	Low temperature and salt responsive protein family (AHRD V3.3 -** AT4G30660.2)
Solyc07g005870.3	3.35667	3.89667	1.32333	4.31333	3.58667	6.11667	0.400111	-0.141671	2.07195		FAD dependent oxidoreductase (AHRD V3.3 *** L7VQJ3_CLOSH)
Solyc07g005920.3	0.916667	0.4	0.01	0	0.62	0	-21.4886	0.566964	-1.15505		Leucine-rich receptor-like protein kinase family protein (AHRD V3.3 *** A0A061GNP8_THECC)
Solyc07g006020.3	6.97	13.0633	43.4133	4.51	9.22	5.4	-0.600636	-0.556228	-3.25296		Heptahelical transmembrane protein 2 (AHRD V3.3 *** A0A2G2XYZ3_CAPAN)
Solyc07g006100.4	3.24	11.6333	6.29333	1.22	5.99	1.13333	-1.38955	-1.03236	-2.69822		Oxysterol-binding protein-related protein 1D (AHRD V3.3 *** A0A2G3BX83_CAPCH)
Solyc07g006130.3	4.15333	3.95333	12.3767	4.72667	4.35667	3.33667	0.213137	0.111257	-2.0962	03015///mRNA surveillance pathway	Eukaryotic peptide chain release factor subunit 1 (AHRD V3.3 *** A0A1U8F7R5_CAPAN)
Solyc07g006380.3	5718.16	4737.38	15827.5	4627.66	3538.02	3521.23	-0.296045	-0.443194	-2.37788		Defensin-like protein (AHRD V3.3 *** A0A1U8HFN5_CAPAN)
Solyc07g006500.3	2.54	4.35667	5.98333	1.85667	4.47	1.56	-0.439393	-0.0252068	-2.16391	00500///Starch and sucrose metabolism	trehalose-6-phosphate synthase 1
Solyc07g006560.3	1374.01	1174.32	1025.12	279.253	234.19	250.913	-2.28452	-2.33917	-2.10223		Hypersensitive response assisting protein (AHRD V3.3 *** Q9SWC6_CAPAN)
Solyc07g006720.4	0.0166667	0.05	31.95	0	0.0333333	0.0166667	-0.955823	-0.630702	-11.0422	00944///Flavone and flavonol biosynthesis	Glycosyltransferase (AHRD V3.3 *** E5D2U2_ACTCH)
Solyc07g006740.3	0.0666667	0.0266667	5.23333	0.0633333	0	0	0.000809	-1.93735	-9.80357		Protein DETOXIFICATION (AHRD V3.3 *** A0A2I4FHR8_9ROSI)
Solyc07g006840.1	0	0.0166667	0.266667	0	0.0166667	0		-0.0301154	-5.03755		NAC domain-containing protein 2 (AHRD V3.3 *** A0A2G2WAA3_CAPBA)
Solyc07g006850.3	0.156667	0.0266667	1.22333	0	0.0533333	0	-3.44172	0.862785	-6.71002	04075///Plant hormone signal transduction	Xyloglucan endotransglucosylase/hydrolase (AHRD V3.3 *** A0A2G2WAC4_CAPBA)
Solyc07g006880.1	0.17	0.0866667	2.10667	0	0	0	-1.84649	-0.991896	-5.64053		Zinc finger protein 7 (AHRD V3.3 *** A0A2G2YZK1_CAPAN)
Solyc07g007170.3	17.8667	17.3267	37.1333	12.3467	15.13	10.2833	-0.512085	-0.23674	-2.05364		RING/U-box superfamily protein (AHRD V3.3 *** AT2G15580.2)
Solyc07g007190.3	22.9367	21.4733	4.87	25.87	26.7467	26.48	0.203808	0.290486	2.30865		glycoprotein, nuclear encoding mitochondrial protein, mRNA (AHRD V3.3 *-* NP_001132759.1)
Solyc07g007250.4	1894.08	1519.11	17250.9	910.617	999.513	684.503	-1.06927	-0.631987	-4.84672		Metallocarboxypeptidase inhibitor (AHRD V3.3 *** A0A2G3BXM1_CAPCH)
Solyc07g007260.4	244.537	215.077	514.2	147.897	174.737	136.203	-0.715899	-0.328183	-2.1218		Metallocarboxypeptidase inhibitor (AHRD V3.3 *-* A0A2G3BXM1_CAPCH)
Solyc07g007270.3	7.68667	5.93	32.7967	5.36	5.64667	8.91	-0.498833	-0.0946048	-2.10145		Unknown protein
Solyc07g007450.3	18.59	18.4833	45.6533	19.9933	14.98	12.67	0.125494	-0.338519	-2.09376		Iron-sulfur cluster assembly scaffold protein IscU (AHRD V3.3 *** A0A2G7TDU8_9FLAO)
Solyc07g007550.3	47.4933	54.3433	156.197	43.0333	48.6433	36.0567	-0.11065	-0.194602	-2.33826	00531///Glycosaminoglycan degradation	Heparanase-like protein 3 (AHRD V3.3 *** A0A2G2WBB8_CAPBA)
Solyc07g007730.4	0.126667	0.38	3339.44	0	0.126667	0.126667	-1.8337	-1.60615	-14.8931		Defensin protein (AHRD V3.3 *** B1N679_SOLLC)
Solyc07g007735.1	0.353333	0.8	75.1167	0	0.63	0.53	-2.84359	-0.386632	-7.34851		Defensin protein (AHRD V3.3 *** B1N679_SOLLC),Pfam:PF00304
Solyc07g007755.1	2008.86	1489.6	294.273	1758.89	1598.21	1459.64	-0.179209	0.0684504	2.19643		Defensin protein (AHRD V3.3 *** B1N681_SOLPI)
Solyc07g007800.3	1.68	1.35	11.2333	1.69	1.74333	1.64	0.0385978	0.330244	-2.99863		Heptahelical transmembrane protein 1 (AHRD V3.3 *** A0A2G3BMP4_CAPCH)
Solyc07g008070.1	1.83333	3.19667	34.6033	3.13	2.45667	1.87667	0.78802	-0.41525	-4.47527		Calcium-dependent lipid-binding (CaLB domain) family protein (AHRD V3.3 *-* O22783_ARATH)
Solyc07g008140.3	9.07	10.3967	0.356667	14.4767	4.52667	12.11	0.715945	-1.23226	4.93818	00500///Starch and sucrose metabolism	Umecyanin (AHRD V3.3 *-* A0A2G2WBI2_CAPBA)
Solyc07g008205.1	6.88667	6.1	0.09	8.04	7.63667	5.8	0.231026	0.28447	5.72363		EPIDERMAL PATTERNING FACTOR-like protein 8 (AHRD V3.3 *** A0A2I4H6E6_9ROSI),Pfam:PF17181
Solyc07g008210.4	0.203333	0.343333	1.79	0	0.173333	0.34	-3.45454	-1.03395	-2.52538		Tetratricopeptide repeat (TPR)-like superfamily protein (AHRD V3.3 *-* F4K464_ARATH)
Solyc07g008230.1	0.486667	0.503333	0	0.426667	0.306667	0.31	-0.161473	-0.71613	4.82904		Glycosyltransferase (AHRD V3.3 *** A0A2I4GJH4_9ROSI)
Solyc07g008300.3	0.463333	0.673333	0.02	0.626667	0.943333	0.556667	0.46906	0.41201	4.53844	00260///Glycine, serine and threonine metabolism	Choline monooxygenase, chloroplastic (AHRD V3.3 *** A0A2G2WBE9_CAPBA)
Solyc07g008400.3	0	0	1.35333	0	0	0			-8.42905		MAP kinase kinase kinase 45
Solyc07g008440.3	0.273333	0.42	1.23	0.333333	0.463333	0.27	0.305003	0.109312	-2.37487	00010///Glycolysis / Gluconeogenesis+++00030///Pentose phosphate pathway+++00051///Fructose and mannose metabolism+++00052///Galactose metabolism+++00680///Methane metabolism+++01130///Biosynthesis of antibiotics+++01200///Carbon metabolism+++01230///Biosynthesis of amino acids+++03018///RNA degradation	Purine permease (AHRD V3.3 *** A0A2R6QYE6_ACTCH),Pfam:PF16913
Solyc07g008520.3	0.0633333	0.06	10.8267	0.02	0.03	0	-1.60469	-1.05654	-11.1168		Protein NRT1/ PTR FAMILY 8.1 (AHRD V3.3 *** A0A2G2WCL3_CAPBA)
Solyc07g009180.1	0.136667	0.07	0.306667	0.0466667	0.0866667	0.0466667	-1.48346	0.253845	-2.82703		Disease resistance protein (AHRD V3.3 *** A0A2U1N8H9_ARTAN)
Solyc07g009233.1	5.66667	8.62	0.316667	8.08	3.51	5.52333	0.513502	-1.31804	4.01529		Unknown protein
Solyc07g014583.1	4.79667	6.52667	0	7.85333	5.32667	3.73333	0.723992	-0.315064	6.8003		Unknown protein
Solyc07g014640.3	8.32667	8.89667	29.0567	7.70667	8.60333	8.37	-0.0842404	-0.0901429	-2.04044	00520///Amino sugar and nucleotide sugar metabolism	Galactokinase (AHRD V3.3 *** B6U8E6_MAIZE)
Solyc07g014660.3	0	0	28.3	0	0	0			-8.69156		Dirigent protein 17 (AHRD V3.3 *** A0A1U8F8S3_CAPAN)
Solyc07g014680.4	0.726667	0.583333	1.24	0.123333	1.36667	0.0633333	-2.52783	1.20109	-4.49321		Potassium transporter (AHRD V3.3 *-* A0MNZ1_EUTHA)
Solyc07g015920.3	0	0	54.1767	0	0	0			-11.7284		Glucuronoxylan 4-O-methyltransferase 1 (AHRD V3.3 *** A0A2G2VDV8_CAPBA)
Solyc07g016020.1	0.726667	0.6	1.89	0.33	0.133333	0.333333	-1.13983	-2.16567	-2.68438		Arginine decarboxylase-like protein (AHRD V3.3 *-* A0A2K3MP95_TRIPR)
Solyc07g016050.3	0.583333	0.636667	1.54	0.356667	0.29	0.383333	-0.667519	-1.14369	-2.27121		Arginine decarboxylase-like protein (AHRD V3.3 *** A0A2K3M901_TRIPR)
Solyc07g016095.1	373.75	994.573	0.0433333	3.02	248.24	34.9267	-6.94047	-2.07028	9.42033		Defensin-like protein (AHRD V3.3 *** A0A1U8HFN5_CAPAN)
Solyc07g017220.3	51.2433	38.3533	272.583	41.3967	40.34	43.42	-0.281635	0.0432881	-2.87201		DUF581 domain-containing protein (AHRD V3.3 *** A0A1Q3AVJ7_CEPFO)
Solyc07g017230.3	0.01	0.01	206.56	0	0.0266667	0.01	-0.955823	1.45757	-14.6589		pollen receptor-like protein kinase 2
Solyc07g017560.4	0	0	133.493	0	0.0266667	0		2.41935	-28.6843	00040///Pentose and glucuronate interconversions	Pectinesterase (AHRD V3.3 *** A0A2G3BYR4_CAPCH)
Solyc07g017600.3	15.6033	16.5767	60.91	14.0133	16.8367	12.3733	-0.122598	-0.00733329	-2.47669	00040///Pentose and glucuronate interconversions	Pectinesterase (AHRD V3.3 *** A0A1U8F5L9_CAPAN)
Solyc07g017610.3	5.83667	6.24667	20.1	4.76333	5.84333	4.64	-0.258967	-0.131287	-2.30337	00310///Lysine degradation+++01130///Biosynthesis of antibiotics	Saccharopine dehydrogenase / Homospermidine synthase (AHRD V3.3 *** A0A200PV89_9MAGN)
Solyc07g017950.3	4.91667	5.3	8.08667	0.2	5.36333	0.463333	-4.62312	-0.0591799	-4.29283	00630///Glyoxylate and dicarboxylate metabolism+++00710///Carbon fixation in photosynthetic organisms+++01200///Carbon metabolism	Ribulose bisphosphate carboxylase small chain (AHRD V3.3 *** A0A1Q3CZK4_CEPFO)
Solyc07g019497.2	0	0	12.7967	0	0	0.0133333			-9.9666	00520///Amino sugar and nucleotide sugar metabolism	Serine/threonine-protein phosphatase 7 long form-like protein (AHRD V3.3 *-* A0A1J3IZ43_NOCCA)
Solyc07g019498.1	0.353333	0.363333	34.3133	0.246667	0.336667	0.283333	-0.565983	-0.136848	-7.17922		Peroxisome biogenesis protein 2 (AHRD V3.3 *-* A0A2G2X6N8_CAPBA)
Solyc07g019670.4	12.8333	12.3167	46.5933	12.1433	13.2767	9.39	-0.0471678	0.0667384	-2.50565	00071///Fatty acid degradation+++00592///alpha-Linolenic acid metabolism+++01212///Fatty acid metabolism	Peroxisomal fatty acid beta-oxidation multifunctional protein (AHRD V3.3 *** B6SXV4_MAIZE)
Solyc07g020800.3	74.9167	66.1667	18.3067	91.3033	78.94	84.61	0.310951	0.226534	2.05733	04145///Phagosome	Rac-like GTP binding protein (AHRD V3.3 *** Q9S821_PHYPA)
Solyc07g021020.4	0.13	0.15	197.837	0.2	0.23	0.11	0.619477	0.596949	-11.0965		Glyoxal oxidase-like (AHRD V3.3 *** Q8S198_ORYSJ)
Solyc07g021200.1	0.733333	0.44	0.0566667	1.29	0.733333	1.53333	1.01275	0.982058	4.99032	00630///Glyoxylate and dicarboxylate metabolism+++00710///Carbon fixation in photosynthetic organisms+++01200///Carbon metabolism	Ribulose bisphosphate carboxylase large chain (AHRD V3.3 *-* A0A2G2Z7Z2_CAPAN)
Solyc07g022910.3	7.94333	6.09667	5.66667	3.1	4.49667	0.186667	-1.31939	-0.474575	-5.1019		Protein WEAK CHLOROPLAST MOVEMENT UNDER BLUE LIGHT 1 (AHRD V3.3 *** A0A2G2VC40_CAPBA)
Solyc07g024030.3	0	0	35.47	0	0	0			-12.1929		Polyol monosaccharide transporter 2
Solyc07g025140.4	0.746667	0.363333	31.41	0.356667	0.316667	0.14	-1.02697	-0.209065	-8.07545		Transducin/WD40 repeat-like superfamily protein (AHRD V3.3 *** A0A2U1PWP8_ARTAN)
Solyc07g026650.3	0.233333	0.356667	1.55	0.16	0.0533333	0.0533333	-0.502953	-2.76548	-5.09426	00270///Cysteine and methionine metabolism	1-aminocyclopropane-1-carboxylate oxidase 5
Solyc07g032080.3	0.503333	0.403333	10.1033	0.36	0.413333	0.353333	-0.459439	0.00347803	-5.10171	00190///Oxidative phosphorylation+++04145///Phagosome	V-type proton ATPase subunit a (AHRD V3.3 *** A0A200RCE4_9MAGN)
Solyc07g041640.3	89.6633	66.72	17.6533	92.7633	75.5967	80.6	0.0777668	0.15539	2.03954		Growth-regulating factor 5 (AHRD V3.3 *** A0A2G3BVB3_CAPCH)
Solyc07g041720.1	1126.98	1119.35	285.557	1519.83	973.613	1929.05	0.455788	-0.218047	2.69651		Germin-like protein (AHRD V3.3 *** S8E4K0_9LAMI)
Solyc07g041760.3	17.8733	24.99	2.92333	17.33	23.07	15.2967	-0.0140918	-0.15968	2.22682		Unknown protein
Solyc07g041770.1	31.2867	26.0467	5.05333	25.1067	23.23	24.12	-0.298603	-0.193528	2.1418		Putative membrane lipoprotein (AHRD V3.3 *** AT3G42725.1)
Solyc07g041900.3	7.62667	6.03	44.3833	6.43667	4.69667	4.73667	-0.217217	-0.392159	-3.45587		cysteine proteinase
Solyc07g041920.4	86.9733	75.4533	442.45	29.49	15.14	32.2067	-1.55836	-2.32783	-3.91839		Cysteine protease (AHRD V3.3 *** Q9LRI2_TOBAC)
Solyc07g042090.4	0.236667	0.163333	6.8	0.266667	0.18	0.16	0.205481	0.1316	-5.64324		Protein LAZ1-like protein 2 (AHRD V3.3 *** A0A2G3BYI1_CAPCH)
Solyc07g042220.2	0	0	1.88667	0	0	0			-8.62281	00052///Galactose metabolism+++00511///Other glycan degradation+++00531///Glycosaminoglycan degradation+++00600///Sphingolipid metabolism+++00604///Glycosphingolipid biosynthesis - ganglio series	Beta-galactosidase (AHRD V3.3 *** A0A2G3AC89_CAPAN)
Solyc07g042295.1	0.08	0.16	0.69	0.04	0.06	0.02	-0.986182	-1.41285	-5.2383		Unknown protein
Solyc07g042520.4	0.23	0.533333	0.68	0.293333	0.593333	0.106667	0.375093	0.113263	-2.86405	00500///Starch and sucrose metabolism	Sucrose synthase (AHRD V3.3 *** K4CEB3_SOLLC)
Solyc07g042560.4	15.3433	32.5633	1.93333	12.0067	22.24	12.3967	-0.332692	-0.611163	2.53984		Kinesin-like protein NACK1 (AHRD V3.3 *** A0A2G2WBW6_CAPBA)
Solyc07g042580.3	30.5167	27.1967	5.14	39.59	35.3133	37.3167	0.407658	0.349547	2.72181		microtubule-associated protein TORTIFOLIA1 (AHRD V3.3 *** A0A2I4EH42_9ROSI)
Solyc07g043070.3	46.5567	41.84	8.65	52.85	48.1633	60.3033	0.202011	0.174284	2.66983		hypothetical protein (AHRD V3.3 *-* AT4G15140.1)
Solyc07g043120.1	3.01667	2.74333	7.92667	1.79667	2.35333	1.72	-0.723549	-0.249391	-2.41315		Glycosyltransferase (AHRD V3.3 *** A0A288W8G4_GARJA)
Solyc07g043170.4	1.4	1.05	7.32667	1.77333	1.78333	2.09333	0.368726	0.723005	-2.01113		Glycosyltransferase (AHRD V3.3 *** Q94IF2_TOBAC)
Solyc07g043200.2	0	0	0.93	0	0	0			-6.17121		Zinc transporter protein (AHRD V3.3 *** A5BDR3_VITVI)
Solyc07g043410.1	9.39333	7.10333	0.296667	10.9433	10.2767	11.4767	0.261217	0.516259	5.20468	00908///Zeatin biosynthesis	Glycosyltransferase (AHRD V3.3 *** E5L3S0_SOLLC)
Solyc07g043550.3	3.04667	1.80667	77.8633	1.82	1.98667	2.77	-0.725601	0.106384	-5.06238	00520///Amino sugar and nucleotide sugar metabolism	UDP-glucose 4-epimerase (AHRD V3.3 *** A0A1Y1ITM0_KLENI)
Solyc07g043570.3	29.27	26.11	466.583	36.43	30.67	39.27	0.346508	0.204598	-3.82551	00750///Vitamin B6 metabolism	NAD(P)-linked oxidoreductase superfamily protein (AHRD V3.3 *** A0A2U1Q7S8_ARTAN)
Solyc07g043660.3	0.41	0.12	3.70333	0.25	0.113333	0.343333	-0.703482	-0.0297195	-3.70822	00010///Glycolysis / Gluconeogenesis+++00620///Pyruvate metabolism+++00630///Glyoxylate and dicarboxylate metabolism+++00650///Butanoate metabolism+++01200///Carbon metabolism	AMP-dependent synthetase/ligase (AHRD V3.3 *** A0A200QNF3_9MAGN)
Solyc07g043710.4	0.5	0.46	0	0.84	0.893333	0.883333	0.79053	0.934359	6.277	00940///Phenylpropanoid biosynthesis+++00941///Flavonoid biosynthesis+++00945///Stilbenoid, diarylheptanoid and gingerol biosynthesis	HXXXD-type acyl-transferase family protein (AHRD V3.3 *** F4JBC7_ARATH)
Solyc07g044815.1	0	0	0.16	0	0	0			-5.33744	00520///Amino sugar and nucleotide sugar metabolism	Serine/threonine-protein phosphatase 7 long form-like protein (AHRD V3.3 *-* A0A1J3EXQ7_NOCCA)
Solyc07g044820.1	4.62667	1.00667	0.03	5.11	2.82333	3.75333	0.188701	1.45854	6.59405		Hexosyltransferase (AHRD V3.3 *** A0A2G3AUB0_CAPCH)
Solyc07g044870.4	0.0166667	0.0166667	986.743	0.0333333	0	0	0.893086	-0.991896	-16.9753	00040///Pentose and glucuronate interconversions	Pectin lyase-like superfamily protein (AHRD V3.3 *** Q9SFD2_ARATH)
Solyc07g045010.3	47.5633	51.7333	9.25667	52.6133	59.18	49.0433	0.182222	0.159189	2.26958		Aspartyl/glutamyl-tRNA(Asn/Gln) amidotransferase subunit (AHRD V3.3 *** Q6NMH7_ARATH)
Solyc07g045090.3	5.06667	2.72333	153.947	1.08	3.79667	0.836667	-2.21148	0.440697	-7.75996		2-alkenal reductase (NADP(+)-dependent)-like (AHRD V3.3 *** A0A2I4GX13_9ROSI)
Solyc07g045140.4	0.993333	2.46667	6.25	0.63	1.84333	1	-0.651616	-0.482215	-2.79254		transmembrane protein (AHRD V3.3 *** AT4G12680.1)
Solyc07g047920.3	0.0666667	0.0266667	3.57333	0.0266667	0.0266667	0.0133333	-1.32543	-0.0103145	-8.13322		Galactoside 2-alpha-L-fucosyltransferase (AHRD V3.3 *** A0A2G2WK06_CAPBA)
Solyc07g048100.3	4.76	4.02	0.996667	5.94	4.28333	5.16333	0.351758	0.064403	2.24032		BRCT domain-containing protein (AHRD V3.3 *** A0A1Q3BQH7_CEPFO)
Solyc07g049135.1	0	0	1.51667	0.0566667	0	0	0.967731		-5.82955		Fruit-specific protein (AHRD V3.3 *** FSPM_SOLLC)
Solyc07g049230.1	34.68	33.06	15.6267	53.2733	42.03	77.3833	0.619823	0.316782	2.17109		RmlC-like cupins superfamily protein (AHRD V3.3 *** AT2G32650.2)
Solyc07g049380.1	0.15	0.12	1.45	0.03	0.13	0.01	-2.29946	0.0734194	-7.34482		ENTH/ANTH/VHS superfamily protein (AHRD V3.3 *-* A0A2U1N0Z9_ARTAN)
Solyc07g049550.3	24.6067	24.7867	67.3033	12.9067	20.6867	10.74	-0.915786	-0.302733	-2.85856	00270///Cysteine and methionine metabolism	1-aminocyclopropane-1-carboxylate oxidase 2 (AHRD V3.3 *** Q7Y257_BETPN)
Solyc07g049600.4	0.05	0.08	17.6567	0.0866667	0.04	0.08	0.841039	-1.04211	-8.07849		Fimbrin-5 (AHRD V3.3 *** A0A2G3C0C2_CAPCH)
Solyc07g049680.4	18.23	16.91	4.62333	21.81	19.39	21.4533	0.292549	0.170267	2.06512	04111///Cell cycle - yeast	Condensin complex subunit 2 (AHRD V3.3 *** A0A2G2WDS5_CAPBA)
Solyc07g051840.4	0.586667	0.47	26.0933	0.39	0.443333	0.39	-0.570977	-0.120315	-6.26606		WRKY transcription factor 17
Solyc07g051920.1	0.726667	0.78	5.19667	0.356667	0.223333	0.416667	-1.00243	-1.8477	-3.79175	04016///MAPK signaling pathway - plant	MAP kinase kinase kinase 54
Solyc07g051930.3	1.83333	1.76	4.38333	1.30667	1.18333	0.81	-0.46094	-0.609782	-2.60219	04016///MAPK signaling pathway - plant	MAP kinase kinase kinase 55
Solyc07g051960.3	0.286667	0.136667	0.01	3.84667	42.1733	0.0533333	3.76254	8.18805	2.03307		SNF2-related (AHRD V3.3 *-* A0A200QH53_9MAGN)
Solyc07g051970.3	0	0	0	0.37	32.0733	0	5.62222	11.9848			BnaAnng12340D protein (AHRD V3.3 *** A0A078IU57_BRANA)
Solyc07g052070.3	0.146667	0.563333	0.113333	3.1	5.85333	0.216667	4.4323	3.29953	0.831243		Cytochrome (AHRD V3.3 *** A0A2G3C1F9_CAPCH)
Solyc07g052100.4	27.5	38.0433	2.43333	22.77	38.2867	20.81	-0.232402	-0.040859	2.96671		SNF2-related (AHRD V3.3 *** A0A200QH53_9MAGN)
Solyc07g052230.3	16.1367	14.54	91.1167	7.24667	6.46333	9.2	-1.12322	-1.19531	-3.52744		L-ascorbate oxidase-like protein (AHRD V3.3 *** A0A1U8HJB7_CAPAN)
Solyc07g052250.4	0	2.44667	72.8533	4.12	0.77	1.64	3.20629	-1.53561	-5.73252		Unknown protein
Solyc07g052300.3	0.776667	0.566667	9.12	0.703333	0.246667	0.233333	-0.125964	-1.20493	-5.57601		R2R3MYB transcription factor 101
Solyc07g052380.3	2.18	1.27667	16.79	3.37333	1.9	2.03667	0.667341	0.540977	-3.26309		Protein DETOXIFICATION (AHRD V3.3 *** A0A1J7GU23_LUPAN)
Solyc07g052620.1	11.4133	10.3567	353.83	6.44	5.87667	5.23333	-0.832227	-0.846264	-6.30256		B-box zinc finger protein 32 (AHRD V3.3 *** A0A2G2WDE5_CAPBA)
[truncated: 1,225 more rows]
