# Supplementary material for: Transcriptome Analysis to Identify Genes Related to Flowering Reversion in Tomato
Source: Int J Mol Sci. 2022 Aug 12;23(16):8992. doi: 10.3390/ijms23168992 (PMC9409316; doi:10.3390/ijms23168992)
Supplement: Supplementary file 1 [file ijms-23-08992-s001.zip › Table S6.xlsx]

## Sheet: Table S6
Table S6. GO analysis was performed on the set of DEGs
GO_CFP Term Level2	GO_CFP Term Level1	num
metabolic process	biological_process	1996
cellular process	biological_process	1545
localization	biological_process	371
biological regulation	biological_process	324
regulation of biological process	biological_process	314
response to stimulus	biological_process	159
cellular component organization or biogenesis	biological_process	130
signaling	biological_process	25
developmental process	biological_process	13
multicellular organismal process	biological_process	13
negative regulation of biological process	biological_process	12
growth	biological_process	8
positive regulation of biological process	biological_process	5
reproduction	biological_process	5
reproductive process	biological_process	5
cell proliferation	biological_process	3
multi-organism process	biological_process	1
membrane	cellular_component	582
cell	cellular_component	576
cell part	cellular_component	576
organelle	cellular_component	453
protein-containing complex	cellular_component	361
membrane part	cellular_component	327
organelle part	cellular_component	115
membrane-enclosed lumen	cellular_component	20
extracellular region	cellular_component	4
extracellular region part	cellular_component	1
supramolecular complex	cellular_component	1
binding	molecular_function	2149
catalytic activity	molecular_function	2109
transporter activity	molecular_function	223
structural molecule activity	molecular_function	194
transcription regulator activity	molecular_function	122
molecular function regulator	molecular_function	84
antioxidant activity	molecular_function	38
nutrient reservoir activity	molecular_function	16
molecular transducer activity	molecular_function	2
molecular carrier activity	molecular_function	1
