# Supplementary material for: Transcriptome Analysis to Identify Genes Related to Flowering Reversion in Tomato
Source: Int J Mol Sci. 2022 Aug 12;23(16):8992. doi: 10.3390/ijms23168992 (PMC9409316; doi:10.3390/ijms23168992)
Supplement: Supplementary file 1 [file ijms-23-08992-s001.zip › Table S7.xlsx]

## Sheet: Table S7
Table S7. KEGG pathway enrichment analysis of DEGs
KEGG Pathway Term Level2	KEGG Pathway Term Level1	num	KEGG Pathway Term ID	KEGG Pathway Term Desc	KEGG Pathway Term Level1	KEGG Pathway Term Level2	Term Candidate Gene Num	Total Candidate Gene Num	Term Gene Num	Total Gene Num	Rich Ratio	P value	Q value
Transport and catabolism	Cellular Processes	256	3010	Ribosome	Genetic Information Processing	Translation	269	3041	551	10159	0.488203	8.56e-22	1.13e-19
Cell growth and death	Cellular Processes	82	1230	Biosynthesis of amino acids	Metabolism	Global and overview maps	171	3041	379	10159	0.451187	1.47e-10	9.67e-09
Signal transduction	Environmental Information Processing	281	1200	Carbon metabolism	Metabolism	Global and overview maps	178	3041	424	10159	0.419811	5e-08	2.2e-06
Membrane transport	Environmental Information Processing	36	500	Starch and sucrose metabolism	Metabolism	Carbohydrate metabolism	121	3041	288	10159	0.420139	6.75e-06	0.000223
Translation	Genetic Information Processing	502	240	Pyrimidine metabolism	Metabolism	Nucleotide metabolism	51	3041	102	10159	0.5	1.56e-05	0.000411
Folding, sorting and degradation	Genetic Information Processing	271	3008	Ribosome biogenesis in eukaryotes	Genetic Information Processing	Translation	57	3041	119	10159	0.478992	2.58e-05	0.000568
Transcription	Genetic Information Processing	133	562	Inositol phosphate metabolism	Metabolism	Carbohydrate metabolism	63	3041	137	10159	0.459854	4.83e-05	0.000911
Replication and repair	Genetic Information Processing	113	860	Porphyrin and chlorophyll metabolism	Metabolism	Metabolism of cofactors and vitamins	36	3041	69	10159	0.521739	8.79e-05	0.00145078
Carbohydrate metabolism	Metabolism	590	196	Photosynthesis - antenna proteins	Metabolism	Energy metabolism	20	3041	33	10159	0.606061	0.000246	0.00360563
Global and overview maps	Metabolism	371	564	Glycerophospholipid metabolism	Metabolism	Lipid metabolism	62	3041	142	10159	0.43662	0.000336	0.00443168
Amino acid metabolism	Metabolism	271	270	Cysteine and methionine metabolism	Metabolism	Amino acid metabolism	71	3041	170	10159	0.417647	0.000628	0.00753917
Energy metabolism	Metabolism	261	51	Fructose and mannose metabolism	Metabolism	Carbohydrate metabolism	48	3041	107	10159	0.448598	0.000734	0.00807552
Lipid metabolism	Metabolism	260	710	Carbon fixation in photosynthetic organisms	Metabolism	Energy metabolism	55	3041	128	10159	0.429688	0.00112167	0.0113893
Biosynthesis of other secondary metabolites	Metabolism	175	3030	DNA replication	Genetic Information Processing	Replication and repair	53	3041	123	10159	0.430894	0.00126626	0.011939
Metabolism of cofactors and vitamins	Metabolism	149	10	Glycolysis / Gluconeogenesis	Metabolism	Carbohydrate metabolism	84	3041	213	10159	0.394366	0.00174269	0.0153357
Metabolism of other amino acids	Metabolism	122	630	Glyoxylate and dicarboxylate metabolism	Metabolism	Carbohydrate metabolism	58	3041	139	10159	0.417266	0.00193566	0.0159692
Metabolism of terpenoids and polyketides	Metabolism	110	4145	Phagosome	Cellular Processes	Transport and catabolism	51	3041	122	10159	0.418033	0.00335296	0.0260347
Nucleotide metabolism	Metabolism	80	290	Valine, leucine and isoleucine biosynthesis	Metabolism	Amino acid metabolism	18	3041	34	10159	0.529412	0.00414615	0.0304051
Glycan biosynthesis and metabolism	Metabolism	69	565	Ether lipid metabolism	Metabolism	Lipid metabolism	20	3041	40	10159	0.5	0.005998	0.0416703
Environmental adaptation	Organismal Systems	171	73	Cutin, suberine and wax biosynthesis	Metabolism	Lipid metabolism	29	3041	64	10159	0.453125	0.00651138	0.0429751
Aging	Organismal Systems	26
