# Supplementary material for: Transcriptome Analysis to Identify Genes Related to Flowering Reversion in Tomato
Source: Int J Mol Sci. 2022 Aug 12;23(16):8992. doi: 10.3390/ijms23168992 (PMC9409316; doi:10.3390/ijms23168992)
Supplement: Supplementary file 1 [file ijms-23-08992-s001.zip › Table S8.xlsx]

## Sheet: Table S8
Table S8. Expression of 351 flowering marker genes in the transcriptome
Gene ID	Gene_name	Early_116 Average FPKM	Early_117 Average FPKM	Mid_116 Average FPKM	Mid_117 Average FPKM	Late_116 Average FPKM	Late_117 Average FPKM	log2 (Early_117 / Early_116)	log2 (Mid_117 / Mid_116)	log2 (Late_117 / Late_116)
Solyc01g112230.4	MTB4	2.27	0.383333	2.48667	1.05333	169.403	0.393333	-2.55763	-1.28661	-8.98989
Solyc12g010030.3	LAP1	846.363	149.333	367.7	248.4	1538.8	133.377	-2.49709	-0.582749	-3.63472
Solyc12g010020.3	LAP2	798.717	146.067	346.243	223.73	1820.4	153.437	-2.44017	-0.64162	-3.66917
Solyc07g064180.4	PMEPCRA07	19.11	3.66333	36.46	19.8467	15.2833	5.29	-2.34965	-0.9434	-1.61152
Solyc02g021250.1	NA	0.346667	0	0	0.36	0.546667	0.173333	-1.84011	1.82232	-1.59583
Solyc10g005320.3	TSB2	3.84333	1.21333	1.39333	1.67333	24.9433	2.22	-1.64229	0.257795	-3.66984
Solyc07g064600.3	NA	906.99	293.507	388.6	352.03	3552.15	354.583	-1.62608	-0.152837	-3.43017
Solyc01g091170.3	ARGAH1	78.6	26.63	29.78	35.25	106.523	46.84	-1.55947	0.228737	-1.3055
Solyc08g014000.3	LOX1	31.7233	10.8167	20.7533	23.9367	57.6633	12.7567	-1.53811	0.181768	-2.27482
Solyc03g058330.3	NA	0.426667	0.166667	0.693333	0.61	0.793333	0.09	-1.34383	-0.259713	-3.28484
Solyc07g040890.1	CXE20	1.85	0.713333	1.52667	1.02333	2.94	0.826667	-1.34298	-0.616324	-1.99918
Solyc04g074770.2	NA	75.3467	29.5367	44.04	34.7167	89.2067	32.9333	-1.33832	-0.358713	-1.58952
Solyc01g006660.3	CRSP	6.45333	2.66	4.20333	4.06667	1.47	4.54667	-1.24153	-0.0415421	1.50371
Solyc01g066457.1	NA	2.97667	1.29667	2.51333	3.88333	10.3667	1.05	-1.20507	0.582289	-3.43179
Solyc08g067510.1	LTP3	136.117	61.6333	125.86	75.1967	38.7167	67.93	-1.15739	-0.787558	0.73186
Solyc11g071480.1	NA	8.28	3.71	3.60333	3.74667	27.23	7.55667	-1.14321	0.0439874	-1.95762
Solyc02g077970.4	LEA	2.25333	1.04667	1.79	0.753333	4.79667	1.69	-1.08936	-1.26344	-1.73701
Solyc11g007200.3	CCH	47.7267	22.8633	55.8167	59.5967	118.977	35.83	-1.07552	0.0640294	-1.9275
Solyc12g010980.3	HAT12-1	360.117	171.63	249.41	189.327	300.03	191.387	-1.04147	-0.408608	-0.783588
Solyc02g080790.4	NA	0.133333	0.0666667	0.0833333	0.0833333	1.60667	0.05	-0.986403	-0.00349499	-5.20008
Solyc07g052700.3	AGL66-1	95.7067	49.1633	83.9533	17.9533	94.5867	55.1533	-0.937532	-2.23414	-0.96684
Solyc03g120930.1	UNC03-2	40.3667	21.15	30.6	24.1267	24.5033	20.0133	-0.926044	-0.376686	-0.465645
Solyc08g078670.2	NA	30.6767	15.8333	27.1267	21.59	27.2833	14.62	-0.92495	-0.361042	-1.08968
Solyc10g076790.2	LAX10	15.1167	7.9	13.3333	9.12333	7.99333	6.06333	-0.910274	-0.582752	-0.576505
Solyc01g110000.3	NA	39.2967	20.61	90.72	50.4533	19.5733	24.47	-0.896535	-0.89687	0.142807
Solyc08g077010.1	ATH08	0.0666667	0.0333333	0	0.166667	0	0.0633333	-0.878835	3.14641	1.7087
Solyc04g071070.2	UNC-471	268.967	147.083	235.59	96.1567	408.593	140.81	-0.833301	-1.30731	-1.71023
Solyc01g005440.4	JAZ3	167.953	93.7967	134.687	120.963	315.047	114.32	-0.819273	-0.179112	-1.6343
Solyc05g052050.1	ERF1	8.07333	4.63	6.92667	5.57333	6.1	3.67	-0.785679	-0.3455	-0.90617
Solyc03g123670.3	UNC03	15.4	8.83667	41.8533	25.83	27.4567	8.31667	-0.781267	-0.753251	-1.91965
Solyc02g093180.3	HAT2	10.1533	5.82	5.61667	4.68	56.3033	6.55667	-0.778189	-0.281923	-3.31727
Solyc03g122340.3	LOX-3	78.4833	45.41	51.2733	54.48	64.0933	57.9833	-0.766511	0.0648535	-0.277278
Solyc09g061840.4	PKT3	68.37	39.95	42.7533	49.42	146.93	50.8767	-0.758395	0.180741	-1.69368
Solyc07g005520.1	BWD	4.34667	2.54333	4.25333	3.85	2.77333	2.93667	-0.751131	-0.176013	-0.0719259
Solyc01g006400.4	UNC01	6071.43	3599.77	3785.04	3232.85	6072.09	3463.28	-0.736093	-0.242309	-0.926606
Solyc04g014510.3	NA	182.447	107.963	144.54	163.93	237.447	77.8833	-0.734004	0.141979	-1.81837
Solyc12g044330.2	TIP2	678.723	406.173	581.58	604.87	285.173	566.097	-0.713715	0.02436	0.852384
Solyc07g006570.4	RNS3	808.437	490.867	699.717	424.45	971	408.77	-0.702817	-0.733735	-1.32902
Solyc01g005000.3	GAD4	77.24	46.7033	70.9567	84.3	122.24	41.2667	-0.701703	0.212196	-1.77326
Solyc01g066880.3	HMT-166	17.9733	10.8833	13.77	16.6933	11.4233	9.07667	-0.697293	0.231717	-0.492795
Solyc07g042170.3	JAZ6	127.967	79.1333	122.033	96.5633	207.627	84.2567	-0.677893	-0.37637	-1.49202
Solyc08g074683.1	NA	490.607	303.45	357.107	359.633	513.243	324.247	-0.670656	-0.000806	-0.78758
Solyc09g090070.1	PT1	11.91	7.37667	16.74	14.7733	311.567	7.78667	-0.669831	-0.246011	-5.57923
Solyc02g085730.3	AOS4	191.083	120.62	123.78	154.55	274.7	158.973	-0.64689	0.299179	-0.935325
Solyc04g082030.1	ODC	378.03	240.47	274.347	267.873	279.933	206.913	-0.628744	-0.0510058	-0.549505
Solyc05g009420.1	TMP	32.5133	20.6567	25.32	26.8967	26.8133	25.1867	-0.62672	0.0566058	-0.257704
Solyc04g015020.3	HMAD1	44.9833	28.7033	38.2067	29.7433	199.593	30.2033	-0.618012	-0.389103	-2.95281
Solyc01g099600.4	HMT-199	101.413	64.7533	75.2067	70.73	46.61	70.21	-0.617511	-0.119476	0.427127
Solyc10g085950.2	NA	30.3267	19.7133	25.95	18.3	7.35333	17.13	-0.593884	-0.536228	1.11594
Solyc04g078460.3	ASPGB1	117.963	76.8833	86.13	55.84	231.31	98.7533	-0.593042	-0.655551	-1.43261
Solyc05g047710.3	NA	0.916667	0.596667	0.923333	0.843333	0.973333	0.72	-0.585534	-0.166762	-0.612662
Solyc09g005070.1	UF	2.54333	1.7	2.70667	1.29	2.49333	0.436667	-0.574431	-1.03645	-2.30062
Solyc08g074630.2	PPO	1734.15	1151.38	1023.35	1155.6	1726.75	1273.75	-0.567257	0.161772	-0.579606
Solyc03g006490.3	AIP	27.1867	18.2433	23.87	44.0867	20.1433	26.2	-0.564283	0.838595	0.179621
Solyc01g095100.4	WRKY22	8.24333	5.52667	7.11667	6.70333	4.83	7.59667	-0.552822	-0.112446	0.501964
Solyc08g074390.3	OGH	11.5267	7.73667	12.8833	12.7767	16.77	7.40333	-0.545534	-0.0566208	-1.35652
Solyc02g080510.1	DUF584	335.82	228.707	259.483	246.567	242.287	206.587	-0.538304	-0.107456	-0.420334
Solyc12g096770.1	HAT12-2	154.423	104.373	175.323	138.983	103.49	118.98	-0.5371	-0.361407	0.0813356
Solyc04g078420.1	MYB70	156.33	105.713	121.93	110.537	188.627	105.39	-0.535873	-0.172934	-1.04077
Solyc01g010130.4	CIB5	26.7533	18.0733	21.3833	18.0967	16.6433	18.27	-0.530235	-0.264391	-0.0375833
Solyc02g081360.4	AAE11	5.17333	3.54	5.19333	4.66333	5.11667	3.33	-0.524341	-0.185579	-0.80211
Solyc07g014670.3	CYP81K2	4.28333	2.92333	4.04	3.29333	7.32667	3.17333	-0.522663	-0.322402	-1.38149
Solyc04g074730.1	UNC-474	364.287	255.203	324.017	314.9	463.223	213.107	-0.521328	-0.078995	-1.28464
Solyc01g091040.3	PDLP8	51.0367	35.1633	40.0267	41.41	23.41	26.51	-0.512514	0.0141655	0.00153995
Solyc03g095940.1	LBD21	65.6233	46.06	41.2633	51.36	27.5	46.0867	-0.501289	0.27581	0.5869
Solyc01g079880.3	AILP1	192.863	134.337	196.783	159.407	334.997	168.657	-0.499436	-0.343998	-1.19253
Solyc11g012590.3	NA	1.10333	0.773333	1.89	1.11	3.35	1.42667	-0.489419	-0.818002	-1.37619
Solyc02g031710.3	NA	24.99	17.7633	32.9867	24.4867	29.85	18.88	-0.466324	-0.47598	-0.861767
Solyc02g086880.4	FDH	187.59	133.977	135.947	156.31	229.887	115.39	-0.464953	0.177026	-1.14892
Solyc12g096780.2	PKS-12	352.967	252.197	277.067	265.56	341.82	244.51	-0.462009	-0.0718753	-0.610956
Solyc01g058670.3	NA	103.017	73.6533	80.77	83.03	127.45	60.74	-0.459502	0.0056125	-1.25697
Solyc04g082280.3	NA	8.59667	6.13	7.72	11.4033	13.9133	6.35	-0.458794	0.529531	-1.35237
Solyc02g069100.4	NA	52.07	37.3933	42.2033	40.09	63.9567	36.8233	-0.453729	-0.104616	-0.978469
Solyc04g075000.1	PKS-04	15.1	10.89	11.9367	12.4833	6.56	11.0233	-0.440675	0.0375085	0.603053
Solyc06g062370.4	HAD	1256.66	913.23	823.563	756.58	159.113	819.183	-0.439152	-0.134346	2.29916
Solyc03g122190.3	JAZ	46.4867	33.78	32.9633	33.39	98.3467	37.18	-0.438954	-0.00142706	-1.58134
Solyc10g079930.1	NA	7.46667	5.46	7.55667	8.39667	11.1133	4.52667	-0.429732	0.109515	-1.49523
Solyc08g081370.1	BRH1	85.8467	63.8333	68.01	70.59	99.41	58.3467	-0.422587	0.0144315	-0.958375
Solyc02g089690.3	NA	32.43	23.6733	67.9867	41.19	3.77667	20.09	-0.422154	-0.77884	2.27049
Solyc01g096040.4	NA	130.547	95.8267	121.483	125.563	288.883	99.71	-0.417892	0.0162627	-1.72687
Solyc12g008640.3	GGT3	28.1	20.8667	32.1533	25.5733	44.78	20.3467	-0.405954	-0.37151	-1.31889
Solyc06g076140.4	MTK	2174.54	1626.85	1964.71	1998.93	2938.82	1495.98	-0.40167	-0.0144737	-1.17519
Solyc10g018780.3	SPL8	82.1867	61.4933	68.4467	56.05	19.58	57.0367	-0.392095	-0.313312	1.43308
Solyc09g082980.3	DUF506	60.8133	45.7067	64.1233	57.1933	48.0733	46.3233	-0.385435	-0.202869	-0.221909
Solyc03g114240.4	PG2	41.9633	31.5067	36.3633	31.3133	21.2067	31.78	-0.380169	-0.244436	0.428431
Solyc03g007240.3	SPDS3	523.61	399.07	386.18	415.307	656.49	437.587	-0.365287	0.0876993	-0.749026
Solyc09g010430.1	NA	76.1967	61.8067	89.2267	76.9133	111.11	57.2967	-0.347085	-0.246811	-1.08715
Solyc02g077920.4	CNR-SPL3b	17.9433	13.89	15.77	13.0467	8.07667	12.7467	-0.339356	-0.310796	0.50081
Solyc01g104400.3	PLC	229.15	178.72	210.863	185.55	93.3667	162.737	-0.336963	-0.217607	0.676684
Solyc10g086030.2	NA	12.56	9.72	11.2833	9.03333	18.3167	11.21	-0.335806	-0.344566	-0.911112
Solyc08g080570.4	UGE1	43.98	34.3633	65.01	55.7367	111.077	35.4667	-0.334028	-0.270077	-1.84153
Solyc05g056620.2	MC	92.4733	71.8233	71.51	72.0533	41.1467	57.9867	-0.329247	-0.0211454	0.331675
Solyc06g062520.1	DOF1	28.8133	22.8	25.4567	26.3867	9.61333	26.69	-0.323425	0.0194257	1.31922
Solyc02g080530.3	PRXR1	665.033	523.907	537.727	521.797	262.66	463.803	-0.314321	-0.0768008	0.672332
Solyc06g065100.3	MYB4	26.8833	21.4367	24.7267	21.9467	44.25	21.0067	-0.300775	-0.19745	-1.27074
Solyc07g006380.3	LCR	5718.16	4627.66	4737.38	3538.02	15827.5	3521.23	-0.296045	-0.443194	-2.37788
Solyc10g005000.4	NA	10.8133	8.69333	10.39	9.38	7.70333	9.74	-0.285558	-0.180342	0.179719
Solyc02g024070.3	PHB	56.3667	45.4933	47.0967	46.8933	30.3233	50.1767	-0.278957	-0.0304183	0.580068
Solyc03g116590.3	ESP3B	292.98	238.733	249.22	238.987	163.357	231.817	-0.270745	-0.0801645	0.368556
Solyc10g083210.2	NA	6.70333	5.45	6.82333	6.33333	4.23	5.18333	-0.267697	-0.140952	0.130533
Solyc10g009080.4	SPL3a	454.28	373.423	408.42	393.317	146.3	274.173	-0.264672	-0.091642	0.775633
Solyc02g064960.3	AP2	24.55	20.13	22.9233	18.9367	22.06	16.21	-0.257917	-0.302025	-0.615269
Solyc03g113870.1	PUB38	22.4933	18.46	18.3467	21.58	10.2267	17.2	-0.256238	0.20775	0.600769
Solyc03g093370.2	DYAD	26.9967	22.2967	56.3967	35.2967	0.0166667	14.08	-0.253058	-0.722964	9.44176
Solyc03g112310.1	NA	6.19667	5.09667	4.89	4.53667	4.89333	5.78667	-0.252494	-0.134936	0.044587
Solyc09g007260.4	NA	25.27	20.9233	42.1533	25.5567	9.79667	13.3233	-0.25239	-0.764962	0.255462
Solyc02g065780.1	NA	101.833	87.1367	146.75	131.787	124.31	108.74	-0.250927	-0.215952	-0.344566
Solyc07g065540.1	FLA1	20.78	17.0233	18.87	14.51	24.2367	8.52667	-0.249683	-0.404234	-1.6526
Solyc01g097340.3	GME	101.493	83.78	75.3867	84.8933	63.38	92.82	-0.246215	0.14882	0.381954
Solyc11g072600.3	TOE1	15.72	13.01	11.4367	13.9133	17.0867	14.5667	-0.244257	0.251631	-0.406746
Solyc11g010270.2	HB6	406.303	337.783	328.133	335.493	371.403	306.993	-0.239856	0.00150133	-0.438208
Solyc06g072700.3	NA	157.363	131.743	156.947	127.497	109.833	98.1	-0.231013	-0.33586	-0.324752
Solyc05g010420.2	SAD3	4018.67	3384.33	2994.59	2961.01	2716.91	3013.9	-0.224196	-0.0341392	0.0314438
Solyc01g094460.3	AHL9	55.94	47.02	45.6433	50.9567	23.55	47.4633	-0.21994	0.128228	0.856074
Solyc01g102400.3	NA	19.9167	16.7933	18.76	14.73	54.4167	15.6867	-0.218801	-0.375002	-2.02385
Solyc02g069180.4	SBP	52.5467	44.4367	55.7967	48.86	38.9467	35.69	-0.215757	-0.230554	-0.326846
Solyc08g077530.3	NA	6.89667	5.80333	6.8	7.06333	6.64	6.33667	-0.21506	0.0174472	-0.24229
Solyc07g054430.3	FAB	15.4433	13.1367	14.66	22.1167	26.5467	19.4167	-0.211691	0.564736	-0.629772
Solyc03g114460.3	AAE17	35.48	30.1333	30.89	28.5467	29.41	30.9933	-0.205266	-0.139489	-0.0733374
Solyc06g070980.3	NA	560.18	478.763	446.177	449.917	501.367	415.6	-0.202965	-0.0213086	-0.45411
Solyc02g090190.1	NA	28.89	24.5833	30.1967	31.8733	21.6333	28.1167	-0.20259	0.0435975	0.200911
Solyc04g008330.1	UGT74D1	14.1833	12.0567	10.7567	11.9667	15.3833	17.4633	-0.20194	0.131008	0.0216477
Solyc04g078550.3	WRKY7	45.58	38.8233	35.5833	36.6333	25.3567	36.5967	-0.200125	0.0160637	0.365804
Solyc07g006110.4	NA	22.78	19.5267	18.4733	22.8367	11.06	17.2333	-0.197126	0.273514	0.47259
Solyc05g054760.4	DHAR1	981.517	848.127	887.877	870.97	718.987	772.683	-0.192954	-0.057438	-0.052059
Solyc10g078700.3	SPL15	26.38	22.58	19.16	18.35	9.39	23.9667	-0.189459	-0.0862604	1.19224
Solyc02g082080.1	COPT5	41.7133	36.5867	44.6233	48.07	71.7867	34.3	-0.186861	0.0689205	-1.2506
Solyc01g107650.3	NA	47.5367	41.0933	37.0367	38.3633	16.9167	38.04	-0.175912	0.026279	1.0542
Solyc01g081440.3	NA	34.35	29.76	29.2333	29.33	26.2067	27.83	-0.175275	-0.0213622	-0.090069
Solyc07g055210.3	ASP1	73.8733	63.8367	81.4433	78.2533	67.3733	58.7867	-0.175223	-0.0941284	-0.359406
Solyc01g006390.2	ELP4	696.883	610.447	1103.36	657.91	300.853	737.403	-0.175085	-0.780042	1.1239
Solyc08g078960.4	ORP2A	6.99333	6.06333	10.1	10.7733	14.7133	8.37333	-0.174018	0.0431002	-0.998741
Solyc02g083880.3	NA	208.127	185.27	170.067	197.707	225.99	125.01	-0.169315	0.189124	-0.974163
Solyc08g065210.1	NA	6.33	5.61	5.22667	5.10333	4.93667	5.61333	-0.165213	-0.0688679	0.0190187
Solyc07g042550.3	NA	11.1933	9.83333	10.5833	12.0333	14.0733	7.48667	-0.151833	0.151934	-1.07288
Solyc11g010170.2	GCL1	122.967	108.82	103.917	108.967	142.317	99.1933	-0.149157	0.0413031	-0.701639
Solyc01g100380.4	NA	1770.8	1566.01	2042.56	1755.15	1205.14	1474.75	-0.14584	-0.25439	0.12069
Solyc04g079970.3	RCE1	355.977	317.323	296.84	374.627	439.117	281.403	-0.142545	0.296155	-0.833849
Solyc12g100060.1	SAP5	236.887	214.073	222.443	253.457	247.82	203.477	-0.14118	0.142834	-0.472505
Solyc11g006460.3	J3-11	530.603	472.857	494.87	507.037	459.78	466.86	-0.139746	-0.00528341	-0.153637
Solyc08g083040.4	PKS08	13.1533	11.6833	12.07	12.4833	13.1333	12.0167	-0.137618	0.0168643	-0.300707
Solyc02g087200.2	NA	19.13	17.04	20.2467	22.57	11.7867	14.59	-0.137598	0.120823	0.14678
Solyc06g054070.3	NA	2.97	2.67333	1.98333	2.68333	14.77	2.93	-0.137345	0.413354	-2.56938
Solyc01g080960.4	ATH01	0.843333	0.756667	0.206667	0.666667	0.643333	0.586667	-0.136267	1.66758	-0.354617
Solyc10g081190.2	LRR-10	599.947	537.73	528.86	550.28	632.567	441.923	-0.135997	0.0239132	-0.691344
Solyc03g112880.1	NA	14.19	12.6933	12.3433	17.5367	14.9067	11.3733	-0.134421	0.473316	-0.540464
Solyc01g005560.3	cICDH	131.313	117.653	131.593	124.48	290.48	111.387	-0.130151	-0.114148	-1.59061
Solyc08g014130.3	NA	45.5433	41.0133	43.8867	44.2733	21.4333	44.2167	-0.121245	-0.0139925	0.944322
Solyc02g091840.3	NA	75.24	67.7467	68.8567	72.9567	55.91	72.27	-0.118832	0.0505902	0.202672
Solyc12g096790.1	HAT12-3	43.0633	38.91	35.19	37.5867	48.3567	40.3	-0.118265	0.0824984	-0.417074
Solyc05g055160.3	J3-05	635.13	576.33	520.923	556.643	837.727	504.693	-0.116917	0.0591641	-0.91984
Solyc08g082630.3	ARF9	56.1667	50.6933	47.7967	51.2267	6.74667	41.52	-0.1158	0.0746318	2.54021
Solyc04g072780.4	SAP-DUF581	177.403	160.88	175.697	153.437	238.553	138.673	-0.114485	-0.226838	-0.966325
Solyc11g016970.2	MATE45	2.15	1.95	3.47	3.01	3.36667	1.75333	-0.113516	-0.245825	-1.10256
Solyc03g114830.3	FUL2	75.82	68.85	72.1933	76.4833	128.7	61.8067	-0.112395	0.0487569	-1.24889
Solyc01g095370.3	NA	22.57	20.52	22.92	25.37	20.0433	19.7733	-0.108281	0.111187	-0.193967
Solyc08g074660.1	KUF1	11.55	10.55	7.69	9.18333	9.95667	13.0533	-0.105586	0.22952	0.195028
Solyc03g122300.3	NA	48.97	45.44	51.1433	49.3467	100.5	37.5667	-0.102447	-0.0993284	-1.6219
Solyc04g079730.1	AOS	1.47	1.36	1.31333	1.27667	3.47333	1.21667	-0.096287	-0.0767968	-1.67265
Solyc01g096670.4	NA	77.7567	71.9	62.3467	67.11	50.61	62.96	-0.0858665	0.087445	0.17569
Solyc02g090540.4	NA	2.85	2.64333	3.15333	3.39	0.173333	5.4	-0.0836942	0.0589329	4.81039
Solyc04g077970.4	NA	464.573	432.99	389.723	429.537	405.05	368.113	-0.0783606	0.111667	-0.306514
Solyc07g062980.4	NA	91.04	85.53	95.7133	83.6033	163.277	82.6733	-0.0782914	-0.234597	-1.14929
Solyc05g026240.3	LRR-05	44.4433	41.29	39.1733	35.1133	41.1267	38.3233	-0.0751948	-0.185003	-0.25678
Solyc03g083560.1	EXL3	221.877	206.787	176.023	174.52	118.123	176.41	-0.0707377	-0.0414518	0.43156
Solyc02g088820.4	SCPL24	48.2633	44.9367	75.9333	53.1933	37.0367	42.64	-0.0690062	-0.557068	0.0340061
Solyc05g005920.4	NA	38.4967	35.91	36.3567	33.14	33.1833	27.73	-0.0684628	-0.158154	-0.401359
Solyc02g063450.4	GRDP1	41.9467	39.1067	37.9633	41.58	50.73	37.96	-0.0679781	0.114996	-0.538512
Solyc03g121440.4	NA	25.1933	23.54	22.95	24.39	11.01	24.0433	-0.0679175	0.0603438	0.967998
Solyc03g116510.1	CFP	30.1	29.4933	32.87	28.9767	26.9933	18.0233	-0.0642724	-0.213239	-0.719241
Solyc02g086260.1	UNC02	30.6467	29.2833	29.6267	32.78	20.0067	32.1967	-0.0616337	0.104279	0.516571
Solyc01g108500.4	NA	133.99	126.46	110.32	135.717	137.147	149.17	-0.0561284	0.265097	-0.0460075
Solyc04g008110.3	NA	31.2667	29.51	27.0533	30.07	12.85	26.46	-0.0518935	0.125629	0.893344
Solyc11g011380.2	GS1	315.27	298.97	222.1	229.813	256.16	282.703	-0.0511244	0.0330958	-0.0419942
Solyc06g007640.3	RLP	181.95	172.303	158.557	173.067	118.443	171.45	-0.0505477	0.0938423	0.365458
Solyc09g098350.4	NA	2.83	2.68	2.85	2.4	1.24	2.46667	-0.0495074	-0.278943	0.834116
Solyc05g005150.1	NA	22.7167	21.5867	19.3233	23.9133	18.71	18.0533	-0.0432876	0.284309	-0.214514
Solyc10g079460.1	BOP2	10.0267	9.51667	7.41	7.63	9.48	8.27667	-0.0414289	0.0216229	-0.413513
Solyc06g072610.3	NA	10.0367	9.58667	9.84333	9.31	12.6467	9.26	-0.0359852	-0.112868	-0.644487
Solyc02g084990.3	NA	63.3733	60.77	58.9867	65.6633	192.047	61.4833	-0.0341235	0.124464	-1.84521
Solyc02g093850.3	NA	14.34	13.7867	12.65	14.6867	9.78	13.7567	-0.0312264	0.184113	0.313549
Solyc09g090180.1	TMF	43.0567	41.7833	30.6167	35.2333	18.5033	34.21	-0.0251242	0.175755	0.697939
Solyc08g078900.1	LTP08	112.363	110.397	87.9733	81.5233	23.8567	92.7467	-0.0250841	-0.14174	1.88141
Solyc01g096070.3	ARF18	59.5633	57.57	51.3567	57.6767	17.1067	80.4767	-0.0209284	0.144876	2.11754
Solyc07g006890.1	NA	3.88	3.73	4.34667	3.22	5.2	3.8	-0.0189732	-0.459542	-0.595291
Solyc05g011920.3	NA	18.32	17.8367	26.1133	21.5167	20.1833	23.2333	-0.0163198	-0.327464	0.0345316
Solyc04g014260.2	HB22	241.32	235.19	186.24	208.63	16.2933	188.74	-0.0162844	0.133593	3.50545
Solyc09g061860.4	NA	40.06	38.77	33.03	33.0633	26.1467	41.65	-0.0157445	-0.0167969	0.533921
Solyc02g080880.4	APA1	49.6133	48.42	50.8467	52.0033	64.8767	42.0133	-0.0146257	-0.0043562	-0.80125
Solyc07g043490.1	UGT73B4	213.003	207.077	181.63	166.883	125.6	194.993	-0.00793769	-0.135455	0.516421
Solyc03g006900.2	DST	4.11667	3.99	3.08667	3.30667	9.72667	4.55667	-0.00394989	0.0817162	-1.34814
Solyc11g010230.2	H3.3	1380.82	1361.32	1439.66	1431.43	933.403	1227.28	-0.00141553	-0.0448108	0.219369
Solyc02g062750.4	HAN	0.15	0.146667	0.0933333	0.286667	10.8633	0.146667	0.000214	1.55981	-6.44077
Solyc10g079750.2	BOP3	19.9667	19.5833	15.0433	18.7167	14.32	15.1933	0.0033704	0.284516	-0.118789
Solyc07g065840.2	HSP90.2	1539.62	1512.6	1322.39	1395.39	1082.01	1575.41	0.00395645	0.0482888	0.380415
Solyc10g055250.1	CSP4	2.38333	2.37667	4.99	2.90667	1.54333	1.36667	0.00563799	-0.827365	-0.323176
Solyc03g116390.4	LEA7	0.0366667	0.0366667	0.0366667	0.0366667	13.7833	0.19	0.00595814	-0.0301154	-6.41514
Solyc06g074060.2	CLE9	0.57	1.63667	0	0	0	0	0.125958
Solyc01g091470.3	ATH01-2	0.133333	0.13	0.163333	0.243333	0.133333	0.34	0.00616221	0.566898	1.20824
Solyc04g082420.3	BPP	11.2067	11.0533	11.4367	11.7267	18.2467	13.5167	0.00979976	0.00911991	-0.625122
Solyc01g106060.3	GGP3	19.0233	19.0367	16.6433	18.5333	77.13	19.4033	0.0145893	0.126363	-2.20689
Solyc10g084050.2	NA	44.4133	43.9367	48.8533	51.3433	61.53	44.3067	0.0164722	0.0400285	-0.660072
Solyc12g011340.2	NA	89.88	89.4733	115.043	118.137	90.2733	83.4467	0.0205473	-0.0026539	-0.289075
Solyc01g107350.3	NA	34.8333	34.6933	31.3767	34.1633	28.2833	30.7733	0.0239372	0.0970814	-0.0370224
Solyc02g081120.4	STM	42.28	42.6033	34.0867	44.49	30.82	29.39	0.0337955	0.352043	-0.260448
Solyc09g008830.3	HRA1	12.84	12.9967	10.48	9.63667	13.4033	8.28667	0.0343044	-0.158363	-0.888829
Solyc01g105010.3	NA	168.177	169.32	155.59	170.677	126.68	134.81	0.0354452	0.102075	-0.0627442
Solyc01g100050.3	TPL3	37.31	37.5667	36.04	35.4067	55.2567	35.0667	0.0448064	-0.051723	-0.83736
Solyc03g006590.3	CAT03	31.3233	31.95	21.6833	23.6767	8.02667	34.83	0.047347	0.0967878	1.97629
Solyc10g007600.3	GOX1	118.2	120.677	119.853	106.843	127.827	150.9	0.0560352	-0.19018	0.0606214
Solyc06g071000.3	NA	63.23	64.3567	75.6233	70.69	84.88	57.4067	0.0572953	-0.131156	-0.739271
Solyc06g076280.3	NA	12.4133	12.6567	10.1667	12.2333	5.49667	13.0033	0.0600153	0.239487	1.09198
Solyc02g093150.3	AP2c	24.6167	25.2767	21.3267	22.4167	21.3133	23.6	0.0630015	0.0450381	-0.0378816
Solyc01g111600.3	NA	136.973	141.307	123.347	137.87	79.4267	144.48	0.0674845	0.123224	0.683005
Solyc01g093960.3	AGL6	62.9333	64.93	60.5033	61.2567	100.227	46.3767	0.069263	-0.0160191	-1.31887
Solyc05g013510.4	NA	61.0767	62.56	51.36	49.3667	21.4367	84.5867	0.0728274	-0.0760024	1.85909
Solyc11g068515.1	NA	401.043	420.277	414.683	422.933	171.473	549.423	0.0818423	-0.00732888	1.53989
Solyc09g075360.4	bGLC	290.667	304.477	243.463	301.247	98.1667	273.827	0.0876832	0.275349	1.35533
Solyc09g010630.3	HSP70	1821.48	1905.44	1544.2	1767.83	1111.96	1872.23	0.0943248	0.164798	0.590789
Solyc07g066260.3	NA	16.5933	17.41	15.2233	16.0567	12.3533	18.1333	0.10122	0.0513692	0.383299
Solyc07g007230.4	NA	37.9733	40.06	33.82	39.32	26.53	39.7767	0.107516	0.188102	0.424249
Solyc12g013820.3	NA	15.6067	16.59	16.16	21.77	16.76	14.6933	0.109115	0.390006	-0.375925
Solyc08g083270.3	NA	28.3	29.9633	22.3667	27.1333	6.41	28.2133	0.109184	0.252275	1.98079
Solyc11g013220.2	CZF	10.1333	10.7433	8.47667	7.16667	1.58	13.6033	0.11112	-0.269526	2.981
Solyc01g028860.3	NA	147.313	156.467	148.56	156.663	99.7333	171.317	0.121115	0.0478002	0.62408
Solyc06g083860.2	NA	12.6367	13.4567	9.18333	12.1	8.95667	14.6667	0.122539	0.375156	0.5371
Solyc08g083320.4	NA	97.3233	103.777	84.9733	97.74	163.677	108.553	0.125661	0.175075	-0.793123
Solyc03g083510.4	RLK-03	14.3433	15.3167	10.55	14.2233	2.00333	21.5233	0.128131	0.411189	3.29079
Solyc06g051750.3	NA	23.4267	25.14	23.9933	26.9933	32.9867	22.5533	0.128345	0.142139	-0.739161
Solyc02g077630.3	NA	18.7233	20.0167	17	20.13	20.1467	19.2067	0.128619	0.218036	-0.248042
Solyc06g007580.1	NA	8.36667	9.05	5.63	7.8	13.49	8.22333	0.13106	0.442765	-0.89789
Solyc01g096410.4	NA	1.74	1.87	1.92333	2.11667	13.43	2.62	0.133807	0.104062	-2.62068
Solyc10g044670.3	phyA	37.7333	40.6533	32.8067	36.53	24.2867	36.89	0.13724	0.130311	0.446166
Solyc12g010040.2	NA	141.117	151.927	151.13	162.683	178.407	151.787	0.138169	0.0748995	-0.420116
Solyc12g040860.2	NA	4.25667	4.59333	2.49333	2.92333	1.94333	4.44	0.139641	0.209058	1.11678
Solyc04g077510.4	GRF04	114.513	123.553	84.67	94.9867	6.16	114.97	0.144122	0.143849	4.16125
Solyc01g104470.3	RPL10	368.237	401.423	354.787	374.247	274.673	359.16	0.145331	0.0421568	0.208897
Solyc09g075210.3	LEA38	36.1433	39.5767	58.9933	56.2867	362.82	27.8133	0.148901	-0.125892	-3.92223
Solyc04g080490.4	HB31	112.93	123.11	101.427	114.71	17.41	98.6133	0.15038	0.147368	2.43372
Solyc05g015750.3	NA	168.71	185.767	165.44	175.517	245.87	118.067	0.160785	0.051226	-1.25007
Solyc10g081440.2	CBR1	252.37	278.103	250.667	269.52	324.037	262.877	0.167274	0.0747605	-0.497144
Solyc07g053280.4	NA	322.29	354.777	335.087	366.093	343.1	354.533	0.168963	0.0953659	-0.133925
Solyc04g077490.3	ANT	68.2033	75.3933	55.01	68.37	11.1267	72.4067	0.173839	0.283741	2.57562
Solyc09g098420.3	NA	19.05	21.1633	26.2567	24.1933	5.7	13.9533	0.17706	-0.156072	1.18616
Solyc10g051140.3	EDM2	21.6267	24.1467	19.6233	22.0533	12.4333	19.1567	0.185648	0.138293	0.467186
Solyc10g054910.1	NA	221.913	251.207	172.623	195.343	1624.74	202.99	0.190681	0.147037	-3.24597
Solyc09g011750.3	BSK5	15.6	17.5467	15.2	18.2167	15.1833	13.9667	0.199063	0.229424	-0.29624
Solyc12g016190.2	HMG12	45.5267	51.3767	43.19	51.91	32.8133	48.86	0.199705	0.230583	0.384043
Solyc08g082430.4	NA	222.263	252.21	262.93	275.08	303.603	240.64	0.210023	0.0311735	-0.53773
Solyc02g092490.3	NA	26.2433	29.9633	19.44	18.9	7.93667	19.8867	0.213413	-0.0587024	1.18386
Solyc09g061280.4	KRP2	62.6633	71.9567	61.6867	64.8333	5.83333	53.7167	0.224934	0.0380541	3.0612
Solyc09g059450.4	UNP-09	50.6633	58.24	53.5267	58.82	32.94	53.38	0.227141	0.097456	0.519029
Solyc01g089910.4	NA	33.2133	38.5867	32.8	39.15	12.7	30.0433	0.239554	0.22579	1.07145
Solyc03g006360.3	DRM1	19.4167	22.86	22.2633	28.59	176.84	22.0333	0.244372	0.314379	-3.25161
Solyc10g086570.3	FIP	38.9233	45.73	51.2133	72.3067	82.2367	77.3733	0.248401	0.450975	-0.276512
Solyc02g084370.2	NA	14.6867	17.27	12.4767	14.3467	4.36	17.0367	0.265221	0.182722	1.8459
Solyc07g043480.1	UGT72E1	322.067	378.727	260.313	281.217	119.747	361.297	0.26769	0.0990178	1.49269
Solyc06g081980.1	PDX1	168.883	199.987	174.933	172.29	178.38	203.577	0.267724	-0.0500529	0.0440168
Solyc08g080170.3	HMGS	184.967	217.273	159.147	177.35	120.84	198.343	0.267853	0.145361	0.55574
Solyc03g098070.3	IDD15	13.9133	16.5	12.0867	17.17	15.3133	12.2433	0.269483	0.473674	-0.524969
Solyc04g080130.3	NA	7.16333	8.49667	6.1	6.97333	3.02333	7.08333	0.276604	0.166467	1.08689
Solyc05g008300.3	HMT-05	117.267	140.07	79.8967	115.76	47.6833	147.253	0.278793	0.508722	1.46859
Solyc07g061790.3	NA	150.89	179.7	154.83	139.97	132.207	191.773	0.279917	-0.168847	0.374174
Solyc12g009110.3	NA	0.42	0.493333	0.22	0.456667	0.396667	0.61	0.281401	1.0412	0.437688
Solyc10g009190.1	GRP10	40.5767	49.8833	36.45	43.0767	126.797	41.7833	0.281844	0.199149	-1.7674
Solyc09g092700.3	GRP09	2.92333	3.55	2.57333	4.56333	1.18	2.7	0.282456	0.778339	1.11055
Solyc03g096670.3	AHG3	24.4933	29.2267	20.11	24.3733	23.7633	21.3233	0.284128	0.250558	-0.324853
Solyc07g054450.4	ULP	24.5933	29.44	25.4433	24.1133	45.1767	23.06	0.288499	-0.108097	-1.1633
Solyc04g078590.3	RLK-04	56.8767	68.28	53.81	61.0733	20.6467	56.33	0.296647	0.150374	1.2945
Solyc01g107180.3	NPY2	36.9267	44.7867	37.6267	41.74	12.64	37.86	0.305974	0.118477	1.4435
Solyc11g010710.2	PLT3	17.6967	21.5433	16.2367	22.6167	5.82	17.7333	0.306719	0.439423	1.44154
Solyc04g076220.3	AHL17	18.78	22.9867	16.5233	19.5933	5.81	15.99	0.316331	0.218474	1.27903
Solyc10g082030.2	NA	420.187	513.61	460.903	480.823	220.847	704.077	0.320429	0.0365375	1.53554
Solyc01g101130.3	NA	20.15	24.7433	22.7767	25.2833	6.22667	21.8267	0.320749	0.1138	1.68531
Solyc04g076480.3	NA	4.25667	5.24333	4.05	3.45667	3.21333	2.97667	0.328624	-0.269994	-0.309608
Solyc10g005260.3	NA	86.98	106.86	78.1933	99.51	54.5233	119.633	0.329192	0.3229	0.964097
Solyc10g007800.3	PDF1	48.6467	59.91	43.7667	38.1533	12.67	42.0267	0.337358	-0.218459	1.6256
Solyc01g090300.2	ERF13	0.826667	1.02667	0.743333	0.523333	0.13	0.783333	0.339104	-0.539254	2.37908
Solyc12g010180.2	TRP4	59.49	74.2633	56.81	71.4033	36.61	65.5467	0.343758	0.298444	0.652821
Solyc06g007180.3	ASP-6	7.83	9.70333	10.8433	16.89	75.77	10.9	0.344481	0.597279	-3.04761
Solyc02g094520.3	NA	29.5267	36.7933	25.6233	29.4967	9.01	30.8533	0.350032	0.175402	1.63053
Solyc07g055060.3	PEPC1	69.0067	85.9133	63.58	70.1467	54.9367	98.5733	0.354319	0.117915	0.687756
Solyc05g046320.1	SAUR70	31.3233	40.0767	38.6933	44.5133	36.8533	29.14	0.359678	0.151399	-0.534145
Solyc06g083470.4	TRP16	9.15667	11.5767	12.1833	15.9367	9.41667	8.56333	0.360616	0.34297	-0.246552
Solyc12g005020.2	ATL27	36.6933	46.3333	37.4533	39.6633	58.9033	51.28	0.362953	0.0515348	-0.38888
Solyc04g080580.3	PCK	80.5333	101.85	67.5433	83.3033	44.97	70.8433	0.365898	0.272461	0.490618
Solyc08g078940.1	LTP08-2	278.417	361.147	211.207	268.667	13.5433	336.587	0.370909	0.325405	4.64706
Solyc01g060070.3	NA	14.49	18.5	13.0333	13.67	385.043	16.48	0.374826	0.0419318	-4.80275
Solyc07g042520.4	SUSY	0.23	0.293333	0.533333	0.593333	0.68	0.106667	0.375093	0.113263	-2.86405
Solyc10g009410.1	NA	52.78	67.6733	52.04	59.3733	41.0833	62.9833	0.386278	0.168412	0.460118
Solyc08g007790.3	NA	16.2333	20.7933	15.96	18.5367	16.2	15.9667	0.387405	0.185983	-0.200988
Solyc03g120850.4	CPN60B	104.687	133.41	99.16	98.1033	63.09	173.583	0.388473	-0.0334496	1.32278
Solyc08g062940.4	NA	21.58	27.71	19.3267	24.4133	5.12333	25.1333	0.391455	0.314402	2.14868
Solyc01g099910.4	NA	9.43	12.2067	8.68	9.83333	27.8767	13.2133	0.404671	0.151522	-1.26661
Solyc01g090630.4	NA	0.31	0.413333	0.46	0.44	0.443333	0.396667	0.422635	-0.109712	-0.370547
Solyc03g019890.3	bGAL7	40.1533	52.5867	39.85	49.2767	33.0267	49.56	0.424935	0.277706	0.403452
Solyc04g008230.3	PGX3	27.1567	35.7567	20.6433	31.34	12.5067	32.92	0.424987	0.578373	1.21341
Solyc05g052710.3	NA	333.68	443.367	352.72	390.823	154.163	609.607	0.427076	0.117746	1.84863
Solyc03g119530.3	LBD41	54.9	72.57	60.5	63.6533	67.5933	36.9367	0.427168	0.0416043	-1.07792
Solyc01g094790.3	CYSC1	29.95	39.4433	27.9667	31.4	16.9367	32.3133	0.432023	0.144985	0.771032
Solyc03g114940.3	KLUH	127.81	170.32	155.977	163.57	1.10333	120.333	0.443449	0.0308076	6.6962
Solyc05g048830.3	MYB17	5.34667	7.22333	4.08667	5.07	3.55333	5.95333	0.461769	0.282657	0.572258
Solyc02g078400.3	ALN	32.2333	43.6533	27.1	42.5833	74.7633	54.2033	0.466296	0.618887	-0.650918
Solyc02g077390.2	S-WOX9	22.2167	14.0567	19.2633	17.2	21.4133	11.82	-0.470053	-0.323191	-1.04939
Solyc03g032040.3	NA	13.35	18.0767	11.1767	15.1533	9.18	16.1233	0.471423	0.410147	0.651767
Solyc05g052860.3	NA	0.113333	0.15	0.08	0.07	0.53	0.11	0.472026	-0.287563	-2.43519
Solyc07g063180.3	DYN	12.7667	17.47	9.62667	9.97333	2.29333	9.45667	0.475557	0.023074	1.8621
Solyc06g069430.3	FUL1	12.18	16.62	10.75	14.07	12.1433	19.1233	0.477754	0.351011	0.442235
Solyc02g092240.3	DUF4228	14.8167	20.6633	16.0333	18.5	67.7367	13.4067	0.49613	0.172931	-2.56141
Solyc09g091960.3	NA	9.43667	13.06	8.21	10.91	128.65	10.0967	0.497328	0.382775	-3.9259
Solyc04g009820.3	AN3-04	107.2	149.577	91.08	114.237	43.3	108.633	0.499703	0.300034	1.15233
Solyc04g010330.3	SOSEKI5	2.13667	2.97	2.26333	2.85333	0.473333	2.24	0.505564	0.293051	2.04736
Solyc08g080960.4	NA	27.1833	38.2467	23.4433	32.2933	13.6167	28.5167	0.521778	0.433508	0.884009
Solyc09g065170.2	NA	6.30667	8.92	4.37333	7.12333	0.906667	8.5	0.526253	0.672066	3.05131
Solyc11g006230.3	AN3-11	68.7367	98.2	61.08	83.5933	4.80333	133.41	0.536848	0.427723	4.72043
Solyc04g010320.1	NA	0.173333	0.25	0.0966667	0.173333	0.113333	0.3	0.544627	0.872298	1.21849
Solyc01g066970.2	FPF1	6.11667	9.20333	6.59	10.1467	5.01	4.50333	0.590655	0.593726	-0.39023
Solyc04g054800.3	SOK2	42.64	63.2667	41.0233	49.6833	35.25	45.68	0.592855	0.247093	0.182002
Solyc01g006930.3	NA	7.81	11.57	7.18333	8.92667	4.15333	11.13	0.598596	0.281655	1.24406
Solyc01g091420.2	LOB30	LOB30	0.85	0.463333	0.25	3.48333	0.54	0.604222	-0.905749	-2.83255
Solyc10g078370.2	PIN1	43.1833	64.9233	37.0833	57.11	13.5067	51.59	0.615417	0.592442	1.7834
Solyc02g021260.3	NA	1.84333	2.83667	0.896667	2.22333	0.373333	2.46667	0.646864	1.28695	2.5382
Solyc12g006860.2	CYP734A1	7.57667	11.6633	6.78667	9.28333	1.98333	8.20667	0.650867	0.431871	1.85879
Solyc05g015490.4	NA	50.0633	77.09	44.13	72.52	90.64	46.8333	0.653208	0.683946	-1.16207
Solyc02g077840.2	ERF12	11.5767	18.2433	9.97667	13.2967	4	13.8733	0.662043	0.377175	1.62387
Solyc01g091660.3	SDR5-191	0.55	0.856667	0.32	0.303333	0.276667	1.09333	0.685079	-0.133607	1.84089
Solyc10g075050.2	LTP1	20.59	33.0133	27.4633	27.46	3.41	21.38	0.691859	-0.0402564	2.56447
Solyc02g092070.3	GRF1	8.86667	14.41	8.4	11.9767	1.81	15.8667	0.727697	0.481024	3.01931
Solyc03g123430.4	LIA	7.16667	11.67	6.45333	9.76	1.04667	9.53667	0.731297	0.566201	3.1108
Solyc11g032130.3	OPR2	4.92	8.10667	4.61333	6.47	5.06	6.39333	0.739361	0.453478	0.147894
Solyc01g067540.2	PUCHI	0.85	0.366667	0.616667	0.193333	0.933333	0.0566667	-0.755845	-2.06611	-3.92014
Solyc04g080970.4	STY1	13.1833	22.0533	11.63	16.44	4.57	14.7467	0.765674	0.465694	1.49999
Solyc12g009050.3	NA	21.34	35.7333	17.7733	20.5533	0.533333	27.05	0.766938	0.184639	5.51669
Solyc06g007610.2	LGL	1026.39	1740.42	933.323	1111.93	62.4	1022.02	0.781964	0.222928	3.89111
Solyc01g094360.3	NA	5.93333	10.04	6.06333	7.05	4.57	9.16	0.786822	0.188197	0.863853
Solyc01g007200.2	NA	54.56	93.8733	50.36	65.3967	26.4667	70.2433	0.805697	0.344732	1.20616
Solyc03g121790.2	EPFL3	3.62333	6.29	3.65333	5.53667	1.16667	4.36	0.808741	0.569279	1.69759
Solyc02g064690.3	NA	0.303333	0.513333	0.2	0.34	0.856667	0.436667	0.81229	0.716702	-1.17334
Solyc02g092820.4	GH3.1	34.11	61.1333	26.82	49.2433	7.85333	47.6967	0.870818	0.847852	2.54998
Solyc01g058030.2	GA2ox-01	2.52	4.78667	1.97333	4.41	0.816667	5.51333	0.939079	1.13361	2.58716
Solyc09g091510.3	CHS	39.59	81.4567	47.42	44.3433	147.157	63.92	1.08608	-0.121926	-1.4003
Solyc03g118160.3	FA	3.99	2.73	3.72	1.42667	2.55	0.276667	-1.19582	-1.35324	-3.70308
Solyc01g099210.3	NA	0.523333	1.29667	0.623333	0.96	1.31333	1.24333	1.35019	0.611394	-0.224006
Solyc09g014550.3	PKC	0.836667	2.15	0.983333	1.63333	0.33	1.26333	1.37438	0.707055	1.71964
Solyc05g051380.4	PLT7	1.03	2.69	0.65	1.56667	1.84	2.05667	1.41541	1.2319	-0.0423321
Solyc05g013540.1	LFS	1.78	4.81333	1.16	2.52333	0.636667	4.09667	1.46461	1.08636	2.56616
Solyc03g063100.2	SFT	0.213333	0.0733333	0.66	0.513333	0.216667	0.146667	-1.46513	-0.302766	-0.441276
Solyc11g071380.1	CLV3	0	0.92	0.49	0	0	1.01333	1.85448	-0.991896	1.61714
Solyc05g041220.3	SAP	0.543333	2.52333	0.633333	1.73	0.0166667	1.53	2.23408	1.41696	6.11119
Solyc03g117230.1	ERF03	0.12	0.786667	0.08	0.48	0.08	0.28	2.73108	2.56185	1.73052
Solyc06g074350.3	SP	0.13	0.893333	0.1	0.356667	0	1.65333	2.79558	1.82994	6.34238
