# Supplementary material for: Transcriptome Analysis to Identify Genes Related to Flowering Reversion in Tomato
Source: Int J Mol Sci. 2022 Aug 12;23(16):8992. doi: 10.3390/ijms23168992 (PMC9409316; doi:10.3390/ijms23168992)
Supplement: Supplementary file 1 [file ijms-23-08992-s001.zip › Table S9.xlsx]

## Sheet: Sheet1
Table S9. DEGs enriched in photosynthesis, cell growth and death, and senescence pathways
Gene ID	GeneBank Desc	log2 (Early_117 / Early_116)	log2 (Mid_117 / Mid_116)	log2 (Late_117 / Late_116)	KEGG Pathway Desc
Photosynthesis
Solyc01g090710.3	cytosolic malate dehydrogenase	-1.31905	-0.91867	-3.21197	00020///Citrate cycle (TCA cycle)+++00270///Cysteine and methionine metabolism+++00620///Pyruvate metabolism+++00630///Glyoxylate and dicarboxylate metabolism+++00710///Carbon fixation in photosynthetic organisms+++01200///Carbon metabolism
Solyc01g098950.3	Glyceraldehyde-3-phosphate dehydrogenase (AHRD V3.3 *** A0A2G3C9S8_CAPCH)	-0.410279	0.182959	-4.6106	00010///Glycolysis / Gluconeogenesis+++00710///Carbon fixation in photosynthetic organisms+++01130///Biosynthesis of antibiotics+++01200///Carbon metabolism+++01230///Biosynthesis of amino acids
Solyc01g104230.4	F-box protein (AHRD V3.3 *** A0A1U8DY68_CAPAN)	0.490244	0.226322	2.91443	00010///Glycolysis / Gluconeogenesis+++00030///Pentose phosphate pathway+++00051///Fructose and mannose metabolism+++00680///Methane metabolism+++00710///Carbon fixation in photosynthetic organisms+++01130///Biosynthesis of antibiotics+++01200///Carbon metabolism+++01230///Biosynthesis of amino acids
Solyc02g085940.4	Ribulose bisphosphate carboxylase small chain (AHRD V3.3 *** A0A2G2XBI7_CAPBA)	0.664226	0.657408	2.34971	00630///Glyoxylate and dicarboxylate metabolism+++00710///Carbon fixation in photosynthetic organisms+++01200///Carbon metabolism
Solyc03g071590.3	chloroplast malate dehydrogenase	0.666563	0.19932	2.72283	00620///Pyruvate metabolism+++00710///Carbon fixation in photosynthetic organisms+++01200///Carbon metabolism
Solyc04g011540.4	Calcium-dependent lipid-binding (CaLB domain) family protein (AHRD V3.3 *** A8MRW6_ARATH)	0.341117	0.481541	2.64764	00010///Glycolysis / Gluconeogenesis+++00051///Fructose and mannose metabolism+++00562///Inositol phosphate metabolism+++00710///Carbon fixation in photosynthetic organisms+++01130///Biosynthesis of antibiotics+++01200///Carbon metabolism+++01230///Biosynthesis of amino acids
Solyc05g005820.4	Glyceraldehyde-3-phosphate dehydrogenase (AHRD V3.3 *** A0A1U8EZH9_CAPAN)	0.803538	1.31568	-12.7323	00010///Glycolysis / Gluconeogenesis+++00710///Carbon fixation in photosynthetic organisms+++01130///Biosynthesis of antibiotics+++01200///Carbon metabolism+++01230///Biosynthesis of amino acids
Solyc05g007780.3	Photosynthetic NDH subcomplex L 2 (AHRD V3.3 *** A0A0F7GYP0_9ROSI)	0.410552	0.118348	2.31784	00195///Photosynthesis
Solyc05g014480.4	Glyceraldehyde-3-phosphate dehydrogenase (AHRD V3.3 *-* A0A078FNT0_BRANA)	-0.0316912	0.223634	-2.1665	00010///Glycolysis / Gluconeogenesis+++00710///Carbon fixation in photosynthetic organisms+++01130///Biosynthesis of antibiotics+++01200///Carbon metabolism+++01230///Biosynthesis of amino acids
Solyc07g017950.3	Ribulose bisphosphate carboxylase small chain (AHRD V3.3 *** A0A1Q3CZK4_CEPFO)	-4.62312	-0.0591799	-4.29283	00630///Glyoxylate and dicarboxylate metabolism+++00710///Carbon fixation in photosynthetic organisms+++01200///Carbon metabolism
Solyc07g021200.1	Ribulose bisphosphate carboxylase large chain (AHRD V3.3 *-* A0A2G2Z7Z2_CAPAN)	1.01275	0.982058	4.99032	00630///Glyoxylate and dicarboxylate metabolism+++00710///Carbon fixation in photosynthetic organisms+++01200///Carbon metabolism
Solyc07g062530.3	phosphoenolpyruvate carboxylase 2	0.51692	0.276752	-4.1446	00620///Pyruvate metabolism+++00710///Carbon fixation in photosynthetic organisms+++01200///Carbon metabolism
Solyc09g008060.4	Glycosyltransferase (AHRD V3.3 *** A0A2I4E3P4_9ROSI)	-0.0803974	-0.027824	-2.76425	00010///Glycolysis / Gluconeogenesis+++00710///Carbon fixation in photosynthetic organisms+++01130///Biosynthesis of antibiotics+++01200///Carbon metabolism+++01230///Biosynthesis of amino acids
Solyc10g018035.1	Calcium-dependent lipid-binding (CaLB domain) family protein (AHRD V3.3 *** A0A2U1LWF9_ARTAN)	NA	NA	-11.0687	00010///Glycolysis / Gluconeogenesis+++00051///Fructose and mannose metabolism+++00562///Inositol phosphate metabolism+++00710///Carbon fixation in photosynthetic organisms+++01130///Biosynthesis of antibiotics+++01200///Carbon metabolism+++01230///Biosynthesis of amino acids
Solyc10g018060.2	Calcium-dependent lipid-binding (CaLB domain) family protein (AHRD V3.3 *** A8MRD0_ARATH)	1.88279	0.931657	-12.0436	00010///Glycolysis / Gluconeogenesis+++00051///Fructose and mannose metabolism+++00562///Inositol phosphate metabolism+++00710///Carbon fixation in photosynthetic organisms+++01130///Biosynthesis of antibiotics+++01200///Carbon metabolism+++01230///Biosynthesis of amino acids
Solyc10g045220.1	Cytochrome f (AHRD V3.3 *** A0A1L6Z652_CAPCH)	1.51578	-0.782901	2.7501	00195///Photosynthesis
Solyc12g009200.2	Chlorophyll a-b binding protein, chloroplastic (AHRD V3.3 *** A0A2G3BP51_CAPCH)	0.410517	0.0835403	2.47413	00196///Photosynthesis - antenna proteins
Solyc12g014180.2	Malate dehydrogenase (AHRD V3.3 *** A0A2G2X2U9_CAPBA)	0.516005	0.526622	-2.22527	00020///Citrate cycle (TCA cycle)+++00270///Cysteine and methionine metabolism+++00620///Pyruvate metabolism+++00630///Glyoxylate and dicarboxylate metabolism+++00710///Carbon fixation in photosynthetic organisms+++01130///Biosynthesis of antibiotics+++01200///Carbon metabolism
Solyc12g038080.1	Photosystem II CP43 reaction center protein (AHRD V3.3 *-* A0A220NAN4_9BRAS)	0.787351	-0.42797	2.62552	00195///Photosynthesis
Solyc12g062550.1	Ribulose bisphosphate carboxylase large chain (AHRD V3.3 *-* A0A0F6Y5L2_9ASTR)	0.7622	0.0780319	3.81585	00630///Glyoxylate and dicarboxylate metabolism+++00710///Carbon fixation in photosynthetic organisms+++01200///Carbon metabolism
Solyc12g088160.3	Phosphoenolpyruvate carboxykinase (AHRD V3.3 *** Q8W505_SOLLC)	0.451473	-0.43505	-7.89871	00010///Glycolysis / Gluconeogenesis+++00020///Citrate cycle (TCA cycle)+++00620///Pyruvate metabolism+++00710///Carbon fixation in photosynthetic organisms+++01130///Biosynthesis of antibiotics+++01200///Carbon metabolism
Cell growth and death
Solyc03g034280.3	GPI-anchored protein LORELEI (AHRD V3.3 *** A0A2I0VKS3_9ASPA)	NA	2.41935	-14.0867	03015///mRNA surveillance pathway+++04113///Meiosis - yeast
Solyc03g095210.2	WD40 repeat (AHRD V3.3 *** A0A200QQH4_9MAGN)	-3.66657	-1.32585	0.729323	04111///Cell cycle - yeast+++04113///Meiosis - yeast+++04120///Ubiquitin mediated proteolysis
Solyc03g096870.3	cell division cycle 20.2, cofactor of APC complex-like (AHRD V3.3 *** A0A2I4FBA0_9ROSI)	0.0424968	0.0997007	2.27811	04111///Cell cycle - yeast+++04113///Meiosis - yeast+++04120///Ubiquitin mediated proteolysis
Solyc04g082900.4	Mitotic spindle checkpoint protein BUBR1 (AHRD V3.3 *** A0A2G2ZSY7_CAPAN)	0.141816	0.209227	2.16851	04111///Cell cycle - yeast+++04113///Meiosis - yeast
Solyc06g008710.3	Cullin 1 (AHRD V3.3 *** X5I3P5_PETHY)	4.83578	3.64247	-2.86904	04111///Cell cycle - yeast+++04120///Ubiquitin mediated proteolysis+++04141///Protein processing in endoplasmic reticulum
Solyc06g043150.4	WD40 repeat (AHRD V3.3 *** A0A200R530_9MAGN)	0.324014	0.527198	2.69735	04111///Cell cycle - yeast+++04120///Ubiquitin mediated proteolysis
Solyc06g051040.4	Mitotic checkpoint serine/threonine-protein kinase BUB1-like protein (AHRD V3.3 *-* A0A2K3L1J0_TRIPR)	-0.0895254	-0.558867	2.10318	04111///Cell cycle - yeast+++04113///Meiosis - yeast
Solyc06g066520.1	Avr9/Cf-9 rapidly elicited protein 146 (AHRD V3.3 *** Q9FQZ6_TOBAC)	-1.65549	-0.81281	-2.1492	04111///Cell cycle - yeast+++04113///Meiosis - yeast+++04120///Ubiquitin mediated proteolysis
Solyc06g072830.4	cell division cycle 20.2, cofactor of APC complex-like (AHRD V3.3 *** A0A2I4FBA0_9ROSI)	0.0630258	0.308532	2.63964	04111///Cell cycle - yeast+++04113///Meiosis - yeast+++04120///Ubiquitin mediated proteolysis
Solyc06g074860.2	sister chromatid cohesion 1 protein 1 (AHRD V3.3 *-* A0A2I4EQY0_9ROSI)	0.860967	-1.34415	7.90913	04111///Cell cycle - yeast
Solyc06g074870.3	sister chromatid cohesion 1 protein 1 (AHRD V3.3 *** A0A2I4EQY0_9ROSI)	0.758133	-0.672226	7.1436	04111///Cell cycle - yeast
Solyc06g082440.1	Non-specific serine/threonine protein kinase (AHRD V3.3 *** G4XMX3_SOLLC)	0.15599	-0.50265	-3.1181	04113///Meiosis - yeast+++04138///Autophagy - yeast
Solyc07g049680.4	Condensin complex subunit 2 (AHRD V3.3 *** A0A2G2WDS5_CAPBA)	0.292549	0.170267	2.06512	04111///Cell cycle - yeast
Solyc07g053820.3	Mitotic checkpoint serine/threonine-protein kinase BUB1 (AHRD V3.3 *** A0A1U8HBH8_CAPAN)	0.187705	-0.156722	2.15221	04111///Cell cycle - yeast+++04113///Meiosis - yeast
Solyc07g065440.4	Meiotic recombination protein SPO11-1 (AHRD V3.3 *-* A0A2G2Z5U1_CAPAN)	0.398247	0.866079	2.39691	04113///Meiosis - yeast
Solyc08g077990.3	Kinase like protein (AHRD V3.3 *-* Q0WPK0_ARATH)	0.301458	0.169472	2.0882	04111///Cell cycle - yeast+++04113///Meiosis - yeast
Solyc08g081590.3	Meiotic recombination protein SPO11-2 (AHRD V3.3 *** A0A2G3DAR1_CAPCH)	-0.326629	0.0123377	4.83988	04113///Meiosis - yeast
Solyc09g082790.4	DNA repair (Rad51) family protein (AHRD V3.3 *** A0A1I9LT97_ARATH)	1.09598	1.302	4.31004	04113///Meiosis - yeast
Solyc10g008360.2	GPI-anchored protein LORELEI (AHRD V3.3 *** A0A1J3HJ54_NOCCA)	0.967731	NA	-5.31954	03015///mRNA surveillance pathway+++04113///Meiosis - yeast
Solyc10g049640.2	Amino acid/polyamine transporter I (AHRD V3.3 *** A0A200R342_9MAGN)	0.184596	0.0874227	-2.01772	03015///mRNA surveillance pathway+++04113///Meiosis - yeast
Solyc10g079730.3	Condensin complex subunit 1 (AHRD V3.3 *** A0A2G2YP95_CAPAN)	0.382379	0.0507739	2.13091	04111///Cell cycle - yeast
Solyc11g008230.1	SKP1-like protein 11 (AHRD V3.3 *** A0A2G2VA77_CAPBA)	NA	NA	-5.71809	04111///Cell cycle - yeast+++04120///Ubiquitin mediated proteolysis+++04141///Protein processing in endoplasmic reticulum
Solyc11g008400.2	SLF-interacting SKP1 (AHRD V3.3 *** D3TVS8_PETHY)	NA	NA	-12.9979	04111///Cell cycle - yeast+++04120///Ubiquitin mediated proteolysis+++04141///Protein processing in endoplasmic reticulum
Solyc11g066470.1	Unknown protein	0.486662	0.264772	2.4575	04111///Cell cycle - yeast
Senescence
Solyc01g096140.3	Aluminum-activated malate transporter 10 (AHRD V3.3 *** A0A2G2YY99_CAPAN)	-0.450764	-1.06021	-3.18532	04213///Longevity regulating pathway - multiple species
Solyc04g011440.4	ethylene-responsive heat shock protein cognate 70	-0.409573	-0.0715271	2.65642	03040///Spliceosome+++04141///Protein processing in endoplasmic reticulum+++04144///Endocytosis+++04213///Longevity regulating pathway - multiple species
Solyc05g050520.4	LRAT domain-containing protein (AHRD V3.3 *** A0A1Q3AS87_CEPFO)	0.0137037	-0.584483	2.32142	03040///Spliceosome+++04141///Protein processing in endoplasmic reticulum+++04144///Endocytosis+++04213///Longevity regulating pathway - multiple species
Solyc06g068160.3	SNF4	-0.308234	-0.359358	-3.45519	04213///Longevity regulating pathway - multiple species
Solyc11g066100.2	Heat shock protein 70 (AHRD V3.3 *** S8C6K2_9LAMI)	-0.305715	0.324871	2.72914	03040///Spliceosome+++04141///Protein processing in endoplasmic reticulum+++04144///Endocytosis+++04213///Longevity regulating pathway - multiple species
Solyc12g094620.3	catalase	-0.586638	-0.090817	-3.02007	00380///Tryptophan metabolism+++00630///Glyoxylate and dicarboxylate metabolism+++01130///Biosynthesis of antibiotics+++01200///Carbon metabolism+++04011///MAPK signaling pathway - yeast+++04016///MAPK signaling pathway - plant+++04146///Peroxisome+++04213///Longevity regulating pathway - multiple species
